# Supplementary material for: Development of genome-wide InDel markers and their integration with SSR, DArT and SNP markers in single barley map
Source: BMC Genomics. 2015 Oct 16;16:804. doi: 10.1186/s12864-015-2027-x (PMC4609152; doi:10.1186/s12864-015-2027-x)
Supplement: Additional file 1: — Single genetic map consisting of SSR, DarTs, SNP and InDel markers in barley. The marker names, physical positions, chromosome positions, primer sequences, amplicon, InDels and references are listed in the file. # means that the markers were not anchored to POPSEQ genetic maps, but could be anchored to Morex physical maps. (XLSX 378 kb) [file 12864_2015_2027_MOESM1_ESM.xlsx]

## Sheet: Additional file 1
Additional file 1. Single genetic map consisting of SSR, DarTs, SNP and InDel markers in barley
Markers	Morex_Contig	POP Chr.	POP Pos. (cM)	Forward Primer	Reverse Primer	Amplicon (bp)	InDel (bp)	Note	Reference
1_0420	morex_contig_53659	1H	0.106232						Close et al. 2009
2_0275	morex_contig_247750	1H	0.106232						Close et al. 2009
2_0373	morex_contig_59652	1H	0.106232						Close et al. 2009
2_0479	morex_contig_53659	1H	0.106232						Close et al. 2009
bPb-3451	morex_contig_1571479	1H	0.106232						http://www.diversityarrays.com/dart-map-sequences
bPb-6318	morex_contig_1571479	1H	0.106232						http://www.diversityarrays.com/dart-map-sequences
bPb-7112	morex_contig_1571479	1H	0.106232						http://www.diversityarrays.com/dart-map-sequences
1_0895	morex_contig_69023	1H	0.212465						Close et al. 2009
1_1223	morex_contig_162996	1H	0.212465						Close et al. 2009
2_1354	morex_contig_49842	1H	0.212465						Close et al. 2009
3_0542	morex_contig_69023	1H	0.212465						Close et al. 2009
3_0968	morex_contig_49842	1H	0.212465						Close et al. 2009
3_0969	morex_contig_49842	1H	0.212465						Close et al. 2009
3_0970	morex_contig_49842	1H	0.212465						Close et al. 2009
2_1067	morex_contig_244545	1H	2.33711						Close et al. 2009
3_0916	morex_contig_244545	1H	2.33711						Close et al. 2009
3_0917	morex_contig_244545	1H	2.33711						Close et al. 2009
2_0836	morex_contig_1599449	1H	3.18697						Close et al. 2009
2_0951	morex_contig_8538	1H	3.18697						Close et al. 2009
3_0715	morex_contig_38852	1H	3.18697						Close et al. 2009
3_1303	morex_contig_48580	1H	3.18697						Close et al. 2009
2_0502	morex_contig_274450	1H	3.64731						Close et al. 2009
3_0944	morex_contig_274450	1H	3.64731						Close et al. 2009
3_0945	morex_contig_274450	1H	3.64731						Close et al. 2009
bPb-5877	morex_contig_176814	1H	4.07887						http://www.diversityarrays.com/dart-map-sequences
InDel1001	morex_contig_62190	1H	4.1	CCCAGTTGCAAGTTGATCCC	TGTTTCTGCATCTTCTGTTAGA	131	20
InDel1002	morex_contig_78258	1H	4.1	ACTCACAAACTATGGTGCACA	GACACTAGCTAAATGGGCATGC	278	202
InDel1003	morex_contig_1569050	1H	4.1	CAACAAAACAGTTGCTGTAAAAA	GCCAGAGTTGCTGCATCG	135	38
1_0410	morex_contig_43888	1H	4.10765						Close et al. 2009
1_0636	morex_contig_43069	1H	4.10765						Close et al. 2009
1_0654	morex_contig_161774	1H	4.10765						Close et al. 2009
1_1311	morex_contig_41465	1H	4.10765						Close et al. 2009
2_0554	morex_contig_52005	1H	4.10765						Close et al. 2009
2_0842	morex_contig_41465	1H	4.10765						Close et al. 2009
bPb-1165	morex_contig_2550927	1H	4.10765						http://www.diversityarrays.com/dart-map-sequences
bPb-1312	morex_contig_66472	1H	4.10765						http://www.diversityarrays.com/dart-map-sequences
bPb-1348	morex_contig_2550927	1H	4.10765						http://www.diversityarrays.com/dart-map-sequences
bPb-2000	morex_contig_136741	1H	4.10765						http://www.diversityarrays.com/dart-map-sequences
bPb-2723	morex_contig_136741	1H	4.10765						http://www.diversityarrays.com/dart-map-sequences
bPb-3622	morex_contig_2550927	1H	4.10765						http://www.diversityarrays.com/dart-map-sequences
bPb-4607	morex_contig_1565755	1H	4.10765						http://www.diversityarrays.com/dart-map-sequences
bPb-5242	morex_contig_2550927	1H	4.10765						http://www.diversityarrays.com/dart-map-sequences
bPb-6238	morex_contig_78258	1H	4.10765						http://www.diversityarrays.com/dart-map-sequences
bPb-6451	morex_contig_48231	1H	4.10765						http://www.diversityarrays.com/dart-map-sequences
bPb-8212	morex_contig_2550927	1H	4.10765						http://www.diversityarrays.com/dart-map-sequences
bPb-8559	morex_contig_2550927	1H	4.10765						http://www.diversityarrays.com/dart-map-sequences
bPb-9881	morex_contig_2550927	1H	4.10765						http://www.diversityarrays.com/dart-map-sequences
bPt-0005	morex_contig_432417	1H	4.10765						http://www.diversityarrays.com/dart-map-sequences
bPb-0005	morex_contig_1656993	1H	4.53258						http://www.diversityarrays.com/dart-map-sequences
bPb-7241	morex_contig_1656993	1H	4.53258						http://www.diversityarrays.com/dart-map-sequences
1_0419	morex_contig_45585	1H	4.95751						Close et al. 2009
2_0238	morex_contig_45711	1H	4.95751						Close et al. 2009
2_1456	morex_contig_2547982	1H	4.95751						Close et al. 2009
3_0283	morex_contig_1559020	1H	4.95751						Close et al. 2009
3_1144	morex_contig_94283	1H	4.95751						Close et al. 2009
bPb-0181	morex_contig_158429	1H	4.95751						http://www.diversityarrays.com/dart-map-sequences
bPb-0374	morex_contig_8312	1H	4.95751						http://www.diversityarrays.com/dart-map-sequences
bPb-0487	morex_contig_8312	1H	4.95751						http://www.diversityarrays.com/dart-map-sequences
bPb-1562	morex_contig_8312	1H	4.95751						http://www.diversityarrays.com/dart-map-sequences
bPb-1781	morex_contig_232422	1H	4.95751						http://www.diversityarrays.com/dart-map-sequences
bPb-3249	morex_contig_8312	1H	4.95751						http://www.diversityarrays.com/dart-map-sequences
bPb-3594	morex_contig_8312	1H	4.95751						http://www.diversityarrays.com/dart-map-sequences
bPb-5043	morex_contig_232422	1H	4.95751						http://www.diversityarrays.com/dart-map-sequences
bPb-8345	morex_contig_8312	1H	4.95751						http://www.diversityarrays.com/dart-map-sequences
bPb-9664	morex_contig_232422	1H	4.95751						http://www.diversityarrays.com/dart-map-sequences
1_0460	morex_contig_304774	1H	5.73112						Close et al. 2009
InDel1004	morex_contig_39097	1H	6.01	CTTCTTGGTCGGAGCACCAC	AGTAGCAACGAACAGGCACA	88	6
InDel1005	morex_contig_39311	1H	6.01	AGGCATCTGTATAGGCATGCA	TCAGGGTTTTCTCGCACCAA	117	3
1_1011	morex_contig_39097	1H	6.01983						Close et al. 2009
3_0933	morex_contig_39097	1H	6.01983						Close et al. 2009
bPb-9718	morex_contig_39097	1H	6.01983						http://www.diversityarrays.com/dart-map-sequences
InDel1006	morex_contig_8388	1H	6.02	GCTCTTCGCCCTGAAACTAAG	CCAGGCAATTTCATTGGTTACGT	107	5
InDel1007	morex_contig_1574671	1H	8.4	AGATTGGAACTGCCTGCCAA	TGGATGTGTTGCCACTGTCA	167	78
2_1174	morex_contig_38318	1H	8.42776						Close et al. 2009
3_0287	morex_contig_1588072	1H	8.42776						Close et al. 2009
bPb-1318	morex_contig_73497	1H	8.42776						http://www.diversityarrays.com/dart-map-sequences
bPb-6387	morex_contig_244029	1H	8.42776						http://www.diversityarrays.com/dart-map-sequences
1_0716	morex_contig_39247	1H	8.49858						Close et al. 2009
2_1226	morex_contig_368523	1H	8.49858						Close et al. 2009
InDel1008	morex_contig_49665	1H	8.5	TCACCACTCCCGCACTACTA	CTTCCATCGTCATCTGGCCA	369	237
InDel1009	morex_contig_141518	1H	8.5	GTGTCTCCTCCTACGCCATG	CGTCTGGATTACGGGCTAC	97	5
2_0177	morex_contig_7740	1H	9.27762						Close et al. 2009
1_0549	morex_contig_68153	1H	9.91501						Close et al. 2009
3_0957	morex_contig_2546867	1H	9.91501						Close et al. 2009
3_0632	morex_contig_20743	1H	10.9065						Close et al. 2009
3_1149	morex_contig_50516	1H	10.9065						Close et al. 2009
3_0266	morex_contig_37501	1H	11.7564						Close et al. 2009
3_0918	morex_contig_37501	1H	11.7564						Close et al. 2009
3_0919	morex_contig_37501	1H	11.7564						Close et al. 2009
bPb-8562	morex_contig_41008	1H	11.7564						http://www.diversityarrays.com/dart-map-sequences
3_0495	morex_contig_183238	1H	12.4646						Close et al. 2009
3_0911	morex_contig_276887	1H	12.4646						Close et al. 2009
3_0912	morex_contig_183238	1H	12.4646						Close et al. 2009
3_0950	morex_contig_43221	1H	12.4646						Close et al. 2009
3_0951	morex_contig_43221	1H	12.4646						Close et al. 2009
3_0952	morex_contig_43221	1H	12.4646						Close et al. 2009
3_1533	morex_contig_98500	1H	12.4646						Close et al. 2009
InDel1010	morex_contig_251055	1H	13	GCGTGCATGAGGTGAAGC	GCCCGATGAAGACTCCTTGA	96	4
InDel1011	morex_contig_43782	1H	15.08	TAGTGCCGGGCTCCATTTTT	TTCCCAGCCTTAACACCAGC	106	5
InDel1012	morex_contig_1569368	1H	15.08	CCATGTTTTTCAGTCGGGCG	TGACCACATAATTCGCTTAGCA	111	41
InDel1013	morex_contig_1575155	1H	15.08	CGCTCACGCAAGGAATTTGT	TGTAAGCCTACCACCTCCTT	142	56
InDel1014	morex_contig_73045	1H	15.08	TCAGTGTCGACGAACGCAC	CAAAATACCCGAACGCCCAG	128	23
InDel1173	morex_contig_1561096	1H	15.08	GCTACAGCCATAGCGTTCCA	ACTGTCAGGACCTACGCATG	194	45	#
3_0588	morex_contig_1569368	1H	15.085						Close et al. 2009
bPb-6273	morex_contig_41347	1H	15.085						http://www.diversityarrays.com/dart-map-sequences
InDel1015	morex_contig_41381	1H	15.28	GCATCAATGCGCTGTTGAA	TGCCACTTGACATGTTTTCA	122	5
InDel1016	morex_contig_1580758	1H	16.43	GCGCATATACATTCGACGCT	ACCGGAGAATACCATCGGGA	140	14
InDel1017	morex_contig_1587745	1H	17.28	AACGTGTCTTTTCTTCGGCG	TGATGAAGGCTGGATCGAGC	129	18
InDel1018	morex_contig_50382	1H	17.28	GGCGGATCTAGTAGCAGCAG	GGAGAAGCCGAGGTTGTCTC	100	3
3_0118	morex_contig_275830	1H	17.2805						Close et al. 2009
3_0954	morex_contig_275830	1H	17.2805						Close et al. 2009
3_0955	morex_contig_275830	1H	17.2805						Close et al. 2009
bPb-2212	morex_contig_1585961	1H	17.6768						http://www.diversityarrays.com/dart-map-sequences
bPb-3117	morex_contig_1585961	1H	17.6768						http://www.diversityarrays.com/dart-map-sequences
bPb-9604	morex_contig_1585961	1H	17.6768						http://www.diversityarrays.com/dart-map-sequences
bPb-9952	morex_contig_1585961	1H	17.6768						http://www.diversityarrays.com/dart-map-sequences
1_0484	morex_contig_2549927	1H	17.7762						Close et al. 2009
1_0775	morex_contig_2549927	1H	17.7762						Close et al. 2009
2_0106	morex_contig_1574037	1H	17.7762						Close et al. 2009
2_0318	morex_contig_2554417	1H	17.7762						Close et al. 2009
2_0575	morex_contig_2549927	1H	17.7762						Close et al. 2009
2_0749	morex_contig_139762	1H	17.7762						Close et al. 2009
3_0947	morex_contig_139762	1H	17.7762						Close et al. 2009
3_0948	morex_contig_139762	1H	17.7762						Close et al. 2009
1_0501	morex_contig_50225	1H	17.847						Close et al. 2009
2_0598	morex_contig_50225	1H	17.847						Close et al. 2009
InDel1019	morex_contig_38781	1H	21.17	TGGACGTTATCGCAAGCCAA	TGGGACAACACACTCTTGGA	108	7
InDel1020	morex_contig_369268	1H	21.17	GACAAAACGCCAACCCAGTC	GCGCACACACACATACTCTC	95	14
1_0030	morex_contig_368170	1H	21.1756						Close et al. 2009
2_0371	morex_contig_46061	1H	21.1756						Close et al. 2009
InDel1174	morex_contig_1583124	1H	21.31	CTCCATGGCCACCTCCATAG	AATTTGCTCGGGTGGACCTT	118	15	#
3_0876	morex_contig_2551997	1H	22.3212						Close et al. 2009
3_0877	morex_contig_2551997	1H	22.3212						Close et al. 2009
1_0744	morex_contig_41836	1H	25.9119						Close et al. 2009
1_0873	morex_contig_50658	1H	27.2663						Close et al. 2009
bPb-6237	morex_contig_159022	1H	27.2663						http://www.diversityarrays.com/dart-map-sequences
1_0186	morex_contig_1569254	1H	27.3371						Close et al. 2009
2_0440	morex_contig_51828	1H	27.3371						Close et al. 2009
2_0712	morex_contig_271076	1H	27.4079						Close et al. 2009
3_0241	morex_contig_1572838	1H	27.4079						Close et al. 2009
bPt-2947	morex_contig_43581	1H	27.4079						http://www.diversityarrays.com/dart-map-sequences
2_0767	morex_contig_2551522	1H	27.5496						Close et al. 2009
InDel1021	morex_contig_1585449	1H	27.83	CTGAGCTCGTCGGCTTCGAT	GCAGATTGCAGAACGGTGAC	107	8
2_0110	morex_contig_304683	1H	28.1161						Close et al. 2009
2_1048	morex_contig_51541	1H	28.1161						Close et al. 2009
bPb-8375	morex_contig_53438	1H	28.1161						http://www.diversityarrays.com/dart-map-sequences
InDel1022	morex_contig_50959	1H	28.12	TGAAAATAAAACCCAAGACCGA	GCCACCAGCCTAGACTGTTT	99	3
bPb-0539	morex_contig_369316	1H	28.3498						http://www.diversityarrays.com/dart-map-sequences
1_0757	morex_contig_1591009	1H	28.3994						Close et al. 2009
InDel1175	morex_contig_162016	1H	29.35	ACCGCCCATAAGCTTCTCAC	CAGGCATCCCCAATCCTGAT	128	20	#
bPb-4415	morex_contig_244912	1H	30.4533						http://www.diversityarrays.com/dart-map-sequences
InDel1023	morex_contig_140073	1H	32.15	CCCAAGGACAAGGAGGTAGC	GTCCGGATCCTCCTCCTCTT	77	6
3_1276	morex_contig_140073	1H	32.153						Close et al. 2009
bPb-0405	morex_contig_84210	1H	32.153						http://www.diversityarrays.com/dart-map-sequences
bPb-4813	morex_contig_2548075	1H	32.153						http://www.diversityarrays.com/dart-map-sequences
bPb-8359	morex_contig_2548075	1H	32.153						http://www.diversityarrays.com/dart-map-sequences
bPb-9418	morex_contig_2548075	1H	32.153						http://www.diversityarrays.com/dart-map-sequences
InDel1176	morex_contig_1559746	1H	35.37	AGATCACATGCTGCTCGTCG	TCGTTACTTCTTACCCACCAGT	73	8	#
InDel1024	morex_contig_48382	1H	35.69	TTGTTATCGTTGATGATGGGA	CCGAGGTAGTTGTCTCATGTCC	84	4
InDel1025	morex_contig_371018	1H	35.69	GCAGCCATTCACCCCTCTTT	CGGCCGTGTTGCAGAAAAA	114	5
InDel1177	morex_contig_85083	1H	38.03	CATTATTTGTTCAAGGAGCTAAGC	AGTGAGAAGTGCATAAGTATGGT	134	28	#
3_0814	morex_contig_2554982	1H	38.0312						Close et al. 2009
3_0815	morex_contig_2554982	1H	38.0312						Close et al. 2009
3_0816	morex_contig_2554982	1H	38.0312						Close et al. 2009
3_0817	morex_contig_2554982	1H	38.0312						Close et al. 2009
3_0811	morex_contig_77103	1H	39.0581						Close et al. 2009
3_0812	morex_contig_77103	1H	39.0581						Close et al. 2009
3_0336	morex_contig_86141	1H	40.085						Close et al. 2009
bPb-0559	morex_contig_1561833	1H	40.085						http://www.diversityarrays.com/dart-map-sequences
bPb-1231	morex_contig_1561833	1H	40.085						http://www.diversityarrays.com/dart-map-sequences
bPb-1398	morex_contig_1561833	1H	40.085						http://www.diversityarrays.com/dart-map-sequences
bPb-1535	morex_contig_1561833	1H	40.085						http://www.diversityarrays.com/dart-map-sequences
bPb-1586	morex_contig_1561833	1H	40.085						http://www.diversityarrays.com/dart-map-sequences
bPb-2087	morex_contig_1561833	1H	40.085						http://www.diversityarrays.com/dart-map-sequences
bPb-8662	morex_contig_1561833	1H	40.085						http://www.diversityarrays.com/dart-map-sequences
bPb-9388	morex_contig_1561833	1H	40.085						http://www.diversityarrays.com/dart-map-sequences
bPb-9333	morex_contig_67184	1H	41.6431						http://www.diversityarrays.com/dart-map-sequences
InDel1026	morex_contig_1572235	1H	42.06	TGTTTGCATTGGCGTCGTTT	GCAGCTCATACGTACACCCA	98	13
1_0814	morex_contig_65200	1H	42.0968						Close et al. 2009
bPb-7661	morex_contig_53386	1H	42.2096						http://www.diversityarrays.com/dart-map-sequences
3_1124	morex_contig_143827	1H	42.2805						Close et al. 2009
InDel1027	morex_contig_359138	1H	42.35	GGCCAAAAACCATGTGATGCA	CGAGCTGCAATTCTATTGTCACA	122	4
1_0764	morex_contig_2550097	1H	42.3513						Close et al. 2009
InDel1028	morex_contig_1573284	1H	42.78	GGGTCTTCTTGAGCTCCCAT	AGAGGGTGAACAACAAGTACCA	126	15
1_0275	morex_contig_7408	1H	43.0595						Close et al. 2009
2_0514	morex_contig_138443	1H	43.0595						Close et al. 2009
bPb-6563	morex_contig_1566841	1H	43.0595						http://www.diversityarrays.com/dart-map-sequences
InDel1029	morex_contig_1582813	1H	43.2	TGCCACCGAAGACATGGAAA	CAAGGCACCACAATCCCGTA	144	7
3_1405	morex_contig_244437	1H	43.2011						Close et al. 2009
3_0268	morex_contig_1557986	1H	43.3323						Close et al. 2009
EBmac0405	morex_contig_168090	1H	43.3323						http://wheat.pw.usda.gov/
1_0597	morex_contig_1559971	1H	43.3428						Close et al. 2009
2_0433	morex_contig_57365	1H	43.3428						Close et al. 2009
3_0058	morex_contig_37298	1H	43.4136						Close et al. 2009
bPb-2561	morex_contig_61610	1H	45.8152						http://www.diversityarrays.com/dart-map-sequences
2_1134	morex_contig_275920	1H	46.1756						Close et al. 2009
1_0259	morex_contig_44310	1H	46.3173						Close et al. 2009
1_0526	morex_contig_128220	1H	46.3173						Close et al. 2009
2_0077	morex_contig_51312	1H	46.3173						Close et al. 2009
2_0641	morex_contig_1562221	1H	46.3173						Close et al. 2009
GBM1451	morex_contig_39884	1H	46.3173						http://wheat.pw.usda.gov/
InDel1030	morex_contig_44310	1H	46.3173	CAGATTTGAAGCCCGTTGAC	ATATTTTGGTCGCACCTTGC	137	3
3_0110	morex_contig_60172	1H	46.3881						Close et al. 2009
1_0159	morex_contig_1571988	1H	46.4589						Close et al. 2009
1_0294	morex_contig_54415	1H	46.4589						Close et al. 2009
1_0416	morex_contig_136173	1H	46.4589						Close et al. 2009
1_0833	morex_contig_8302	1H	46.4589						Close et al. 2009
1_1263	morex_contig_159255	1H	46.4589						Close et al. 2009
2_0360	morex_contig_54415	1H	46.4589						Close et al. 2009
2_1154	morex_contig_40818	1H	46.4589						Close et al. 2009
3_0436	morex_contig_1568520	1H	46.4589						Close et al. 2009
3_1467	morex_contig_48502	1H	46.4589						Close et al. 2009
bPb-1934	morex_contig_278050	1H	46.4589						http://www.diversityarrays.com/dart-map-sequences
bPb-9675	morex_contig_45643	1H	46.4589						http://www.diversityarrays.com/dart-map-sequences
bPb-9717	morex_contig_135194	1H	46.4589						http://www.diversityarrays.com/dart-map-sequences
InDel1031	morex_contig_48502	1H	46.4589	ACAAACGCCATTCCATTTTC	ATAGATGTGCCAAGCCCATT	157	3
InDel1032	morex_contig_1571988	1H	46.4589	TCCCTCCGTCCCATAACATA	TCTGTTGGGCGAGAATTTTT	168	17
InDel1033	morex_contig_8302	1H	46.4589	CTCGTCGAAACACCCCTAAA	TGGCGGAGAGAGAGAGAGAG	190	17
InDel1034	morex_contig_93223	1H	46.4589	AAACACGCCGCACAAATTGA	GCTCCCATGGTGATGTGTCA	142	7
2_1375	morex_contig_64585	1H	46.6006						Close et al. 2009
3_0093	morex_contig_2547990	1H	46.6006						Close et al. 2009
3_0683	morex_contig_44913	1H	46.6006						Close et al. 2009
3_0758	morex_contig_58768	1H	46.6006						Close et al. 2009
Bmag0211	morex_contig_125142	1H	46.6006						http://wheat.pw.usda.gov/
HVALAAT	morex_contig_64829	1H	46.6006						http://wheat.pw.usda.gov/
1_1334	morex_contig_43800	1H	46.813						Close et al. 2009
Bmag0504	morex_contig_1574030	1H	46.813						http://wheat.pw.usda.gov/
InDel1035	morex_contig_1592608	1H	46.9	AGCGGCAAACTATCAGCTCC	GTTAGCGCTGGTTCAACGTG	104	4
InDel1036	morex_contig_42182	1H	46.91	AGGTGTTCTTGGTTTTCGGA	GGTACAACCGTTTGAGCCTT	128	5
1_0491	morex_contig_41249	1H	46.9168						Close et al. 2009
3_0592	morex_contig_64877	1H	46.9168						Close et al. 2009
3_1334	morex_contig_160623	1H	46.9168						Close et al. 2009
bPb-6070	morex_contig_2560332	1H	46.9168						http://www.diversityarrays.com/dart-map-sequences
EBmac0659	morex_contig_1602639	1H	47.1671						http://wheat.pw.usda.gov/
2_0912	morex_contig_49971	1H	47.5212						Close et al. 2009
3_1272	morex_contig_56694	1H	47.5212						Close et al. 2009
InDel1037	morex_contig_49971	1H	47.5212	CGTTTTTCCGCGTTGTGTA	CGGCTGTCCACATATCAAGTT	162	24
1_0235	morex_contig_274229	1H	47.6629						Close et al. 2009
3_0762	morex_contig_49422	1H	47.8045						Close et al. 2009
3_1320	morex_contig_368215	1H	47.8045						Close et al. 2009
GBM1311	morex_contig_1560526	1H	47.8045						http://wheat.pw.usda.gov/
1_0192	morex_contig_47389	1H	47.8277						Close et al. 2009
1_0438	morex_contig_1586136	1H	47.8277						Close et al. 2009
1_0938	morex_contig_57133	1H	47.8277						Close et al. 2009
1_1176	morex_contig_42892	1H	47.8277						Close et al. 2009
1_1256	morex_contig_46025	1H	47.8277						Close et al. 2009
1_1393	morex_contig_367985	1H	47.8277						Close et al. 2009
1_1498	morex_contig_56472	1H	47.8277						Close et al. 2009
2_0474	morex_contig_137749	1H	47.8277						Close et al. 2009
2_0741	morex_contig_40789	1H	47.8277						Close et al. 2009
2_1097	morex_contig_5808	1H	47.8277						Close et al. 2009
2_1408	morex_contig_67018	1H	47.8277						Close et al. 2009
2_1485	morex_contig_42892	1H	47.8277						Close et al. 2009
3_0018	morex_contig_54345	1H	47.8277						Close et al. 2009
3_0211	morex_contig_58538	1H	47.8277						Close et al. 2009
3_0243	morex_contig_1571399	1H	47.8277						Close et al. 2009
3_0306	morex_contig_57272	1H	47.8277						Close et al. 2009
3_0498	morex_contig_2553232	1H	47.8277						Close et al. 2009
3_0522	morex_contig_6649	1H	47.8277						Close et al. 2009
3_0523	morex_contig_6649	1H	47.8277						Close et al. 2009
3_1358	morex_contig_140192	1H	47.8277						Close et al. 2009
bPb-1193	morex_contig_1562875	1H	47.8277						http://www.diversityarrays.com/dart-map-sequences
bPb-1791	morex_contig_1562875	1H	47.8277						http://www.diversityarrays.com/dart-map-sequences
bPb-4393	morex_contig_39836	1H	47.8277						http://www.diversityarrays.com/dart-map-sequences
bPb-5749	morex_contig_114602	1H	47.8277						http://www.diversityarrays.com/dart-map-sequences
bPb-7341	morex_contig_42002	1H	47.8277						http://www.diversityarrays.com/dart-map-sequences
bPb-8813	morex_contig_1560441	1H	47.8277						http://www.diversityarrays.com/dart-map-sequences
bPb-9767	morex_contig_114602	1H	47.8277						http://www.diversityarrays.com/dart-map-sequences
bPb-9957	morex_contig_114602	1H	47.8277						http://www.diversityarrays.com/dart-map-sequences
Bmac0273a	morex_contig_1773167	1H	47.8277						http://wheat.pw.usda.gov/
GBM1480	morex_contig_46025	1H	47.8277						http://wheat.pw.usda.gov/
GBM1487	morex_contig_42892	1H	47.8277						http://wheat.pw.usda.gov/
GMS021	morex_contig_253331	1H	47.8277						http://wheat.pw.usda.gov/
HVM20	morex_contig_1566434	1H	47.8277						http://wheat.pw.usda.gov/
HVM64	morex_contig_42002	1H	47.8277						http://wheat.pw.usda.gov/
InDel1038	morex_contig_46025	1H	47.8277	CGAGCAGATCAGGGAATCTC	TCTCTCTGTCCTTGGGTTGC	122	10
InDel1039	morex_contig_2065783	1H	47.8277	GAGGAAGAGATGGAGGCTCA	GGTGTAACCTTGTTTGGCAAG	143	3
InDel1040	morex_contig_2553202	1H	47.8277	CATCGAGGGAGAAACCCTTA	GGGAGCCAGGTACAGAACAC	117	2
InDel1041	morex_contig_1566034	1H	47.8277	CCAAAGGCCCCGAAAAATA	CACGTTTTGCTATTTAGATACATTCA	175	3
InDel1042	morex_contig_245590	1H	47.8277	CATATGCACAGCCACCAAAG	TAAAGAATATGGCGCCAAGG	145	5
InDel1043	morex_contig_152511	1H	47.8277	GAGGCAAAACGCTCAAAGCA	TAATGGTGAGCTGCGTGAGG	131	7
InDel1044	morex_contig_2065783	1H	47.8277	AGGAGGAAGAGATGGAGGCT	CCGGTTGAGGCACATGTACT	90	3
1_1209	morex_contig_1568404	1H	47.8754						Close et al. 2009
1_1478	morex_contig_232997	1H	47.8754						Close et al. 2009
3_0438	morex_contig_42510	1H	47.8754						Close et al. 2009
bPb-0603	morex_contig_1702164	1H	47.8754						http://www.diversityarrays.com/dart-map-sequences
1_0131	morex_contig_41943	1H	47.9462						Close et al. 2009
1_0612	morex_contig_1559040	1H	47.9462						Close et al. 2009
1_1107	morex_contig_1557960	1H	47.9462						Close et al. 2009
1_1169	morex_contig_161588	1H	47.9462						Close et al. 2009
1_1301	morex_contig_43005	1H	47.9462						Close et al. 2009
1_1474	morex_contig_41943	1H	47.9462						Close et al. 2009
2_0208	morex_contig_41943	1H	47.9462						Close et al. 2009
2_0698	morex_contig_1559040	1H	47.9462						Close et al. 2009
2_0757	morex_contig_38604	1H	47.9462						Close et al. 2009
2_1529	morex_contig_45117	1H	47.9462						Close et al. 2009
3_0031	morex_contig_2569390	1H	47.9462						Close et al. 2009
3_0043	morex_contig_1559040	1H	47.9462						Close et al. 2009
3_0417	morex_contig_71104	1H	47.9462						Close et al. 2009
3_0562	morex_contig_54172	1H	47.9462						Close et al. 2009
3_1208	morex_contig_2553111	1H	47.9462						Close et al. 2009
bPb-7496	morex_contig_45117	1H	47.9462						http://www.diversityarrays.com/dart-map-sequences
bPb-7896	morex_contig_45117	1H	47.9462						http://www.diversityarrays.com/dart-map-sequences
Bmag0013	morex_contig_39528	1H	47.9462						http://wheat.pw.usda.gov/
Bmag0770	morex_contig_137208	1H	47.9462						http://wheat.pw.usda.gov/
InDel1045	morex_contig_43005	1H	47.9462	CGTGTCGTCCTTCCTCTTTC	CGAGCAGTCTGACCAAATCA	396	63
InDel1046	morex_contig_1559040	1H	47.9462	GCTCGGCCCTCATATAACAA	TCGCATCCCTCCTTACTCACA	150	3
InDel1047	morex_contig_1559040	1H	47.9462	GCTCGGCCCTCATATAACAA	TCGCATCCCTCCTTACTCAC	150	3
2_0447	morex_contig_268091	1H	48.017						Close et al. 2009
InDel1048	morex_contig_80311	1H	48.08	GCATCACCAAGCTGGGATGA	AGGAGCGGAAGACCCTAATCT	87	10
InDel1049	morex_contig_93165	1H	48.08	TCGGTGCAAATGGAGTCGAG	CCTAGCGGTGACCCACAAG	123	4
1_0075	morex_contig_40040	1H	48.0878						Close et al. 2009
1_0300	morex_contig_59405	1H	48.0878						Close et al. 2009
1_0374	morex_contig_114046	1H	48.0878						Close et al. 2009
1_0470	morex_contig_274838	1H	48.0878						Close et al. 2009
1_0489	morex_contig_65152	1H	48.0878						Close et al. 2009
1_0802	morex_contig_40829	1H	48.0878						Close et al. 2009
1_0957	morex_contig_42584	1H	48.0878						Close et al. 2009
1_1036	morex_contig_61783	1H	48.0878						Close et al. 2009
1_1064	morex_contig_2641620	1H	48.0878						Close et al. 2009
1_1217	morex_contig_40470	1H	48.0878						Close et al. 2009
1_1287	morex_contig_44449	1H	48.0878						Close et al. 2009
1_1336	morex_contig_43390	1H	48.0878						Close et al. 2009
1_1359	morex_contig_66044	1H	48.0878						Close et al. 2009
2_0047	morex_contig_55844	1H	48.0878						Close et al. 2009
2_0260	morex_contig_63339	1H	48.0878						Close et al. 2009
2_0587	morex_contig_1592110	1H	48.0878						Close et al. 2009
2_0660	morex_contig_274717	1H	48.0878						Close et al. 2009
2_0798	morex_contig_62477	1H	48.0878						Close et al. 2009
2_0810	morex_contig_2547026	1H	48.0878						Close et al. 2009
2_0855	morex_contig_242621	1H	48.0878						Close et al. 2009
2_0871	morex_contig_50621	1H	48.0878						Close et al. 2009
2_0916	morex_contig_63743	1H	48.0878						Close et al. 2009
2_0948	morex_contig_135380	1H	48.0878						Close et al. 2009
2_1000	morex_contig_40829	1H	48.0878						Close et al. 2009
2_1006	morex_contig_2553008	1H	48.0878						Close et al. 2009
2_1193	morex_contig_6429	1H	48.0878						Close et al. 2009
2_1312	morex_contig_40040	1H	48.0878						Close et al. 2009
2_1357	morex_contig_6820	1H	48.0878						Close et al. 2009
2_1432	morex_contig_135195	1H	48.0878						Close et al. 2009
3_0160	morex_contig_43390	1H	48.0878						Close et al. 2009
3_0258	morex_contig_1559617	1H	48.0878						Close et al. 2009
3_0350	morex_contig_122265	1H	48.0878						Close et al. 2009
3_0404	morex_contig_63339	1H	48.0878						Close et al. 2009
3_0406	morex_contig_67361	1H	48.0878						Close et al. 2009
3_0462	morex_contig_274896	1H	48.0878						Close et al. 2009
3_0694	morex_contig_136117	1H	48.0878						Close et al. 2009
3_0796	morex_contig_89619	1H	48.0878						Close et al. 2009
3_1134	morex_contig_1561867	1H	48.0878						Close et al. 2009
3_1142	morex_contig_40470	1H	48.0878						Close et al. 2009
3_1191	morex_contig_1564981	1H	48.0878						Close et al. 2009
3_1381	morex_contig_1571480	1H	48.0878						Close et al. 2009
3_1386	morex_contig_156953	1H	48.0878						Close et al. 2009
bPb-0249	morex_contig_242621	1H	48.0878						http://www.diversityarrays.com/dart-map-sequences
bPb-1922	morex_contig_162211	1H	48.0878						http://www.diversityarrays.com/dart-map-sequences
bPb-2813	morex_contig_242621	1H	48.0878						http://www.diversityarrays.com/dart-map-sequences
bPb-2967	morex_contig_242621	1H	48.0878						http://www.diversityarrays.com/dart-map-sequences
bPb-3034	morex_contig_1564981	1H	48.0878						http://www.diversityarrays.com/dart-map-sequences
bPb-4121	morex_contig_135195	1H	48.0878						http://www.diversityarrays.com/dart-map-sequences
bPb-4531	morex_contig_47170	1H	48.0878						http://www.diversityarrays.com/dart-map-sequences
bPb-4662	morex_contig_242621	1H	48.0878						http://www.diversityarrays.com/dart-map-sequences
bPb-4709	morex_contig_1579449	1H	48.0878						http://www.diversityarrays.com/dart-map-sequences
bPb-5683	morex_contig_242621	1H	48.0878						http://www.diversityarrays.com/dart-map-sequences
bPb-6876	morex_contig_135195	1H	48.0878						http://www.diversityarrays.com/dart-map-sequences
bPb-7325	morex_contig_242621	1H	48.0878						http://www.diversityarrays.com/dart-map-sequences
bPb-9057	morex_contig_242621	1H	48.0878						http://www.diversityarrays.com/dart-map-sequences
Bmag0113a	morex_contig_1584966	1H	48.0878						http://wheat.pw.usda.gov/
EBmac0501	morex_contig_40829	1H	48.0878						http://wheat.pw.usda.gov/
EBmac0816	morex_contig_1946093	1H	48.0878						http://wheat.pw.usda.gov/
GBM1234	morex_contig_212054	1H	48.0878						http://wheat.pw.usda.gov/
InDel1050	morex_contig_1561867	1H	48.0878	AGTGGAGCAGAGAAGCTGGA	GATACGTGCAGGCGATATGA	111	3
InDel1051	morex_contig_62477	1H	48.0878	TGCGCCATTTGTGATGTAAT	CCCTCGCATCACCTAGAAAA	140	3
InDel1052	morex_contig_40470	1H	48.0878	AGCTGCATCACACACAAGGA	AATGGAGCACCACAAATTGC	130	4
InDel1053	morex_contig_2547026	1H	48.0878	AGCAGGACACCAACCAGTTT	AAAAATTGCGCAAAGACACT	111	6
InDel1054	morex_contig_122265	1H	48.0878	TCGATAGTCTTGGGGGAAGA	AAAGTCAATGGCGGTTTGTT	116	12
InDel1055	morex_contig_89619	1H	48.0878	TTGAACGGCCACATACATTG	TTCTTCTGTCTCGCCTTCAG	142	16
InDel1056	morex_contig_274717	1H	48.0878	GACATCCCGTGGTCAAATTC	AAGCCAGCCGAATTTCTTTC	146	2
InDel1057	morex_contig_6429	1H	48.0878	ATCCAGTTGGTCTCGATTGG	AAACGCCTGCACACGTATAA	105	3
InDel1058	morex_contig_274896	1H	48.0878	TGTATGCCGTTTCTCGTTTG	TTGCTGTGCTCTTTAGAGTTGC	112	2
InDel1059	morex_contig_40470	1H	48.0878	TGCTCGTTCATCACGATTTT	TAGGAAGCGTTTCCGAGTGA	613	260
InDel1060	morex_contig_66044	1H	48.0878	CACTGGCAGGAAAATGAACC	AGCAACATGCGTGCAAATTA	198	26
InDel1061	morex_contig_2567048	1H	48.0878	GGTGCTTCGTCCCGAAAGTA	AGAAGTACAGTAGGGGGCCC	172	2
InDel1062	morex_contig_1596246	1H	48.0878	TTTCTTATCGCGTGTGAACG	CACATTGGAGAAACGTGCAT	134	3
InDel1063	morex_contig_72029	1H	48.0878	TTGGGACAGGTCAGGAAAGC	CTGGCAGTCCCTCTGAAGAC	103	3
InDel1064	morex_contig_40829	1H	48.0878	CAACTCGGTAAGAGAGCCAAA	TGGAAGTTCGTGTCATCTGATT	123	3
InDel1065	morex_contig_1561867	1H	48.0878	AGTGGAGCAGAGAAGCTGGA	GATACGTGCAGGCGATATGA	111	3
1_0506	morex_contig_137475	1H	48.1586						Close et al. 2009
2_0427	morex_contig_122203	1H	48.1586						Close et al. 2009
bPb-1554	morex_contig_244974	1H	48.1586						http://www.diversityarrays.com/dart-map-sequences
bPb-1812	morex_contig_244974	1H	48.1586						http://www.diversityarrays.com/dart-map-sequences
InDel1066	morex_contig_357719	1H	48.1586	ACAGCGGACTTCTCACACG	ATGTTGTCATGCGTCCCTCT	100	5
InDel1067	morex_contig_1565349	1H	48.1586	TTTAGGGGCCAGTTCTTTTG	CCCCCTACCCAGCTTATTCT	180	10
1_0985	morex_contig_61471	1H	48.2295						Close et al. 2009
1_1162	morex_contig_42282	1H	48.2295						Close et al. 2009
3_0059	morex_contig_1580309	1H	48.2295						Close et al. 2009
Bmac0090	morex_contig_1820926	1H	48.2295						http://wheat.pw.usda.gov/
bPb-5080	morex_contig_6042	1H	48.3003						http://www.diversityarrays.com/dart-map-sequences
1_0520	morex_contig_1582837	1H	48.3711						Close et al. 2009
3_0519	morex_contig_2547805	1H	48.3711						Close et al. 2009
InDel1068	morex_contig_1582837	1H	48.3711	ATCAGGCTGTTTCCATCCAA	CCACGCATATAATGCCACTG	140	10
InDel1069	morex_contig_2563956	1H	48.4419	TGTGTTATTGGGCCTTCCTC	CAATATTGATTGGGTGCACTAGG	101	5
2_0973	morex_contig_158387	1H	48.5127						Close et al. 2009
bPb-6357	morex_contig_181029	1H	48.5127						http://www.diversityarrays.com/dart-map-sequences
bPb-8763	morex_contig_1558290	1H	49.2395						http://www.diversityarrays.com/dart-map-sequences
1_0759	morex_contig_45298	1H	49.4334						Close et al. 2009
2_1217	morex_contig_50642	1H	49.4334						Close et al. 2009
3_0074	morex_contig_50642	1H	49.4334						Close et al. 2009
3_0750	morex_contig_47445	1H	49.4334						Close et al. 2009
InDel1070	morex_contig_1653254	1H	49.5042	ACTGGTTCTTGGCAAGGTGG	GACCATTCTCGACATGCCCA	193	7
1_1326	morex_contig_270639	1H	49.5751						Close et al. 2009
3_0672	morex_contig_137378	1H	49.5751						Close et al. 2009
InDel1071	morex_contig_270639	1H	49.5751	CCAGATGATGCTGATGATTGA	AGGCAGCTATTTGGGACTTG	175	42
InDel1072	morex_contig_137378	1H	49.5751	TCAATGACATAGAGCTTGAAAGTG	TCGTCTTTATAAGCTGGCTCAA	125	2
InDel1073	morex_contig_69735	1H	49.5751	GAATTTGGTGCCTGAGGTGC	ACAAACCACAAATTTGTCTTTTTG	86	3
1_0293	morex_contig_38718	1H	49.8584						Close et al. 2009
1_0933	morex_contig_39625	1H	49.8584						Close et al. 2009
2_0938	morex_contig_1580071	1H	49.8584						Close et al. 2009
2_1053	morex_contig_44998	1H	49.8584						Close et al. 2009
3_0741	morex_contig_38718	1H	49.8584						Close et al. 2009
GBM1336	morex_contig_85822	1H	49.8584						http://wheat.pw.usda.gov/
InDel1074	morex_contig_44998	1H	49.8584	CACATTTGGCACTGAAAGGA	GCAAATCCAACGTTTTGCTA	124	1
InDel1075	morex_contig_38718	1H	49.8584	CTGCACCTCATGGAAGCATA	TGGAAGCCACCTTCTTTTTG	157	3
InDel1076	morex_contig_39625	1H	49.8584	ACCGGCCACTACTGTAACCA	CCAGTGCAGCGATCAGTTAG	202	14
2_1269	morex_contig_136896	1H	50.4249						Close et al. 2009
2_1361	morex_contig_44201	1H	50.4249						Close et al. 2009
3_0315	morex_contig_159045	1H	50.4249						Close et al. 2009
3_0478	morex_contig_136896	1H	50.4249						Close et al. 2009
3_0499	morex_contig_136896	1H	50.4249						Close et al. 2009
InDel1077	morex_contig_44201	1H	50.4249	GCCCTCCCCAACAAATAACT	TTTTGCCCTTTCAAGACACC	178	9
InDel1078	morex_contig_136896	1H	50.4249	ATGCTCGGACCAGAAAATTG	TGCACTAATCCCCGAATGAT	141	1
1_1188	morex_contig_53910	1H	50.5666						Close et al. 2009
2_1486	morex_contig_53910	1H	50.5666						Close et al. 2009
3_0085	morex_contig_43675	1H	50.5666						Close et al. 2009
3_0387	morex_contig_58418	1H	50.5666						Close et al. 2009
3_0710	morex_contig_2548836	1H	50.5666						Close et al. 2009
3_0786	morex_contig_59915	1H	50.5666						Close et al. 2009
bPb-0910	morex_contig_125240	1H	50.5666						http://www.diversityarrays.com/dart-map-sequences
bPb-6621	morex_contig_125240	1H	50.5666						http://www.diversityarrays.com/dart-map-sequences
bPb-7186	morex_contig_125240	1H	50.5666						http://www.diversityarrays.com/dart-map-sequences
bPb-8509	morex_contig_125240	1H	50.5666						http://www.diversityarrays.com/dart-map-sequences
Bmag0345	morex_contig_65244	1H	50.5666						http://wheat.pw.usda.gov/
InDel1079	morex_contig_2548836	1H	50.5666	GCTCTTGGACGGCTAAAATG	CACACAAACACACAGAAAAGGAA	124	1
InDel1080	morex_contig_77294	1H	50.5666	ACATACTGTACACGTTGATGCA	AGAGACGAAGAATACCATTACATGT	148	2
3_1505	morex_contig_2554333	1H	50.7082						Close et al. 2009
1_0198	morex_contig_57558	1H	50.8499						Close et al. 2009
1_0324	morex_contig_1588332	1H	50.8499						Close et al. 2009
1_1248	morex_contig_232695	1H	50.8499						Close et al. 2009
InDel1081	morex_contig_158380	1H	50.85	TGCAAAGCTGATGGTGGAGC	TCTCAGCTTGTTCCAGGAGC	112	8
3_0464	morex_contig_1559739	1H	50.9213						Close et al. 2009
Bmac0063	morex_contig_78022	1H	51.1331						http://wheat.pw.usda.gov/
3_0343	morex_contig_57670	1H	51.4164						Close et al. 2009
GBM1216	morex_contig_69337	1H	51.4164						http://wheat.pw.usda.gov/
InDel1082	morex_contig_2550386	1H	51.42	AGACAACATGGTGCCTGAGG	AACTTACAGGTGGCCCCAAG	90	3
bPb-3273	morex_contig_39791	1H	51.5581						http://www.diversityarrays.com/dart-map-sequences
3_0534	morex_contig_135991	1H	52.2663						Close et al. 2009
bPb-1150	morex_contig_47751	1H	52.2663						http://www.diversityarrays.com/dart-map-sequences
bPb-4271	morex_contig_47751	1H	52.2663						http://www.diversityarrays.com/dart-map-sequences
bPb-5425	morex_contig_47751	1H	52.2663						http://www.diversityarrays.com/dart-map-sequences
1_0105	morex_contig_273259	1H	52.4788						Close et al. 2009
InDel1083	morex_contig_368669	1H	52.4788	AGTGTTTTAGCGTCACTCGA	AGACCTGACACCTGAACGTC	92	2
InDel1084	morex_contig_132689	1H	52.4788	TGCCGCCACAAAAATCCAAG	GGTCTCCTGGTCTGCCTTTC	105	5
1_1444	morex_contig_1558751	1H	52.5142						Close et al. 2009
InDel1085	morex_contig_1558751	1H	52.5142	CGATGGCAGCTTCTATGTCA	CGTCCTTCATTTCTCGCATT	387	182
1_0768	morex_contig_420747	1H	52.5496						Close et al. 2009
2_1333	morex_contig_135877	1H	52.5496						Close et al. 2009
3_0739	morex_contig_45890	1H	52.5496						Close et al. 2009
InDel1086	morex_contig_420747	1H	52.5496	TGCTGGTACCTAAATGCAAGG	TCCCGTAAGTCCTTATAATCCA	173	19
InDel1087	morex_contig_135877	1H	52.5496	CGACGCCTAAGCTCCTAAAG	TTGGACTCCCAAGCTCTGTT	100	2
2_0541	morex_contig_2547207	1H	53.2578						Close et al. 2009
1_0201	morex_contig_2552499	1H	53.4703						Close et al. 2009
2_0478	morex_contig_43197	1H	53.4703						Close et al. 2009
InDel1088	morex_contig_43197	1H	53.4703	TCGGAGACGACTAGCAGTGA	AAATGATCCTACTCACACCCTGT	111	12
InDel1089	morex_contig_276952	1H	54.39	TTAATTAGTTTGGCCGCGCG	GATCTACTGATCAACCCCACT	143	5
1_0176	morex_contig_46926	1H	54.3909						Close et al. 2009
3_0466	morex_contig_51626	1H	54.3909						Close et al. 2009
3_0579	morex_contig_83884	1H	54.3909						Close et al. 2009
3_0753	morex_contig_244506	1H	54.3909						Close et al. 2009
bPb-1723	morex_contig_40626	1H	54.3909						http://www.diversityarrays.com/dart-map-sequences
bPb-5365	morex_contig_40626	1H	54.3909						http://www.diversityarrays.com/dart-map-sequences
bPb-9005	morex_contig_40626	1H	54.3909						http://www.diversityarrays.com/dart-map-sequences
InDel1090	morex_contig_244506	1H	54.3909	CGACAGATCGTGTGTAGAGCA	GCAAAACAGCCAGCAAGAA	176	32
InDel1091	morex_contig_46926	1H	54.3909	TCGTGGTCGAAATCACACAT	GGTGCACTCGCACTACATACA	133	4
InDel1092	morex_contig_167109	1H	54.3909	TTGAGTAGTCGCGTGTGCAT	TGCACAATATGATCATCGAGGA	172	11
InDel1093	morex_contig_92731	1H	54.4	CGGCCATCGACTTCTACCTC	CGTAGGGGAGGTAGAAGTCGA	121	8
2_1169	morex_contig_275467	1H	54.4618						Close et al. 2009
2_0774	morex_contig_44349	1H	54.5326						Close et al. 2009
bPb-4590	morex_contig_1557838	1H	54.5326						http://www.diversityarrays.com/dart-map-sequences
bPb-4774	morex_contig_47688	1H	54.5326						http://www.diversityarrays.com/dart-map-sequences
bPb-5334	morex_contig_1557838	1H	54.5326						http://www.diversityarrays.com/dart-map-sequences
bPb-9429	morex_contig_1557838	1H	54.5326						http://www.diversityarrays.com/dart-map-sequences
1_0617	morex_contig_36975	1H	54.8867						Close et al. 2009
3_0820	morex_contig_1571156	1H	54.8867						Close et al. 2009
3_0821	morex_contig_1571156	1H	54.8867						Close et al. 2009
3_1314	morex_contig_158260	1H	54.8867						Close et al. 2009
3_1532	morex_contig_135896	1H	54.8867						Close et al. 2009
bPb-5015	morex_contig_1570872	1H	54.8867						http://www.diversityarrays.com/dart-map-sequences
bPb-8107	morex_contig_273697	1H	54.8867						http://www.diversityarrays.com/dart-map-sequences
InDel1094	morex_contig_1571156	1H	54.8867	CCCCTCCCTCTCTCACTCTT	GTGGAGTTTGCATTGGTTGT	250	63
InDel1095	morex_contig_1571156	1H	54.8867	CATCGTCGGCAACACAAAT	GGGAGCTCCTCTGCACATTA	142	2
InDel1096	morex_contig_135896	1H	54.8867	CTTCCTTCCCGTGTTCGAC	AGGGAGGAAAAGGGAGGTG	138	12
InDel1097	morex_contig_1571156	1H	54.8867	TGTGGAGTTTGCATTGGTTGT	TCAGGCCCCTTCTCTCTGTC	292	60
2_0991	morex_contig_56278	1H	55.1147						Close et al. 2009
GBM1334	morex_contig_132256	1H	55.1147						http://wheat.pw.usda.gov/
bPb-4041	morex_contig_138193	1H	55.3824						http://www.diversityarrays.com/dart-map-sequences
InDel1098	morex_contig_278003	1H	55.3824	TATGAGACACTGGTTGGCGG	TGCAATAAGGCCTTTTAGCTC	143	4
2_0282	morex_contig_56072	1H	55.5241						Close et al. 2009
3_0161	morex_contig_58751	1H	55.5241						Close et al. 2009
1_1193	morex_contig_160786	1H	55.6657						Close et al. 2009
3_0744	morex_contig_1562304	1H	55.8074						Close et al. 2009
3_1401	morex_contig_1580713	1H	55.8074						Close et al. 2009
1_0798	morex_contig_58321	1H	55.949						Close et al. 2009
3_0304	morex_contig_1563690	1H	55.949						Close et al. 2009
3_1087	morex_contig_67807	1H	55.949						Close et al. 2009
bPb-9035	morex_contig_1563690	1H	55.949						http://www.diversityarrays.com/dart-map-sequences
InDel1099	morex_contig_1563690	1H	55.949	TTCAAGTCCCCTGTTTCTGC	CCTCTTTGACCTCCACATCG	181	59
3_0624	morex_contig_136889	1H	56.0198						Close et al. 2009
InDel1178	morex_contig_51016	1H	56.05	ATGTTGAGGGTGGTGGCATT	GTGGGTGATCGTCAAGGGTT	94	12	#
3_1116	morex_contig_1565931	1H	56.4448						Close et al. 2009
1_1049	morex_contig_137319	1H	57.2946						Close et al. 2009
2_1306	morex_contig_122642	1H	57.6258						Close et al. 2009
2_0642	morex_contig_63637	1H	58.2153						Close et al. 2009
3_0061	morex_contig_75489	1H	58.2153						Close et al. 2009
3_0094	morex_contig_37657	1H	58.2153						Close et al. 2009
bPb-0722	morex_contig_274805	1H	58.2153						http://www.diversityarrays.com/dart-map-sequences
bPb-1133	morex_contig_274805	1H	58.2153						http://www.diversityarrays.com/dart-map-sequences
bPb-8183	morex_contig_274805	1H	58.2153						http://www.diversityarrays.com/dart-map-sequences
3_0327	morex_contig_62415	1H	58.2861						Close et al. 2009
2_0432	morex_contig_1562207	1H	58.3569						Close et al. 2009
3_0477	morex_contig_42301	1H	58.3569						Close et al. 2009
InDel1100	morex_contig_1562207	1H	58.36	TCCAGAAGAAACTCCCGGTT	TCTCTCCCTCCACGAGTTGT	117	3
1_0960	morex_contig_174635	1H	58.6827						Close et al. 2009
GBM1153	morex_contig_96335	1H	58.6827						http://wheat.pw.usda.gov/
InDel1101	morex_contig_275867	1H	59.13	GGGCTAGCATGAGGAGGAAG	AAAACTGTTGGGGGTCCTCC	84	3
1_0043	morex_contig_47916	1H	59.136						Close et al. 2009
1_0313	morex_contig_48566	1H	59.136						Close et al. 2009
1_0516	morex_contig_2547099	1H	59.136						Close et al. 2009
2_1431	morex_contig_1563496	1H	59.136						Close et al. 2009
2_0956	morex_contig_2661413	1H	59.4193						Close et al. 2009
2_1347	morex_contig_274865	1H	59.4193						Close et al. 2009
bPb-1168	morex_contig_56372	1H	59.4193						http://www.diversityarrays.com/dart-map-sequences
bPb-1313	morex_contig_274865	1H	59.4193						http://www.diversityarrays.com/dart-map-sequences
3_1464	morex_contig_39473	1H	60.8357						Close et al. 2009
InDel1102	morex_contig_165628	1H	60.84	CAACGCAGAAATCAGCCACC	GCAGATAGAATTCTCGACCTT	147	8
1_0002	morex_contig_1559308	1H	61.4731						Close et al. 2009
2_1219	morex_contig_39113	1H	61.4731						Close et al. 2009
InDel1103	morex_contig_139399	1H	61.5	CTGAGGTTCTAGCTGGTACCG	GCACAACGATACCATAGAGCT	121	20
bPb-2416	morex_contig_1563278	1H	61.5439						http://www.diversityarrays.com/dart-map-sequences
bPb-5914	morex_contig_1563278	1H	61.5439						http://www.diversityarrays.com/dart-map-sequences
1_1062	morex_contig_39599	1H	61.8272						Close et al. 2009
1_1367	morex_contig_45530	1H	61.8272						Close et al. 2009
bPb-4909	morex_contig_50313	1H	61.8272						http://www.diversityarrays.com/dart-map-sequences
3_0295	morex_contig_37476	1H	62.5708						Close et al. 2009
1_0463	morex_contig_1597308	1H	62.6886						Close et al. 2009
2_1176	morex_contig_196020	1H	62.6886						Close et al. 2009
1_0776	morex_contig_48839	1H	62.8187						Close et al. 2009
3_0779	morex_contig_114198	1H	62.8187						Close et al. 2009
3_1099	morex_contig_272557	1H	62.8187						Close et al. 2009
bPb-1590	morex_contig_46701	1H	62.8187						http://www.diversityarrays.com/dart-map-sequences
bPb-8357	morex_contig_368654	1H	64.7571						http://www.diversityarrays.com/dart-map-sequences
InDel1104	morex_contig_70220	1H	65.22	TAATGCACACACCCAACCCC	CACATATCACATGGGAAACTTATT	120	3
1_0166	morex_contig_1578987	1H	65.2266						Close et al. 2009
2_0157	morex_contig_45968	1H	65.2266						Close et al. 2009
1_0466	morex_contig_62052	1H	65.4603						Close et al. 2009
1_0440	morex_contig_48549	1H	66.1473						Close et al. 2009
3_0298	morex_contig_38508	1H	66.1473						Close et al. 2009
3_0742	morex_contig_1565643	1H	66.1473						Close et al. 2009
bPb-8942	morex_contig_72176	1H	66.1473						http://www.diversityarrays.com/dart-map-sequences
1_0142	morex_contig_406785	1H	66.289						Close et al. 2009
2_0120	morex_contig_60106	1H	66.289						Close et al. 2009
2_0229	morex_contig_406785	1H	66.289						Close et al. 2009
2_0290	morex_contig_41854	1H	66.289						Close et al. 2009
2_0696	morex_contig_37488	1H	66.289						Close et al. 2009
3_0505	morex_contig_45259	1H	66.289						Close et al. 2009
InDel1105	morex_contig_277583	1H	66.289	GCTATCTGTCGTGCAATGGC	GGATGATGAGGAAGGAGCGG	130	13
InDel1106	morex_contig_163433	1H	66.85	TGCACCGATGTGATCAATGC	ACAAGTCAACTGCACTACGTGA	169	67
InDel1107	morex_contig_6343	1H	66.855	GCGTGATGCTCTTCCTTGGA	AGGTGTAGCATTTTTGCGCA	146	20
InDel1108	morex_contig_1622206	1H	66.855	ACGTGGTGGCTCTCGAAATT	AGTTTCAAGCATGTTCCAAAGC	128	23
1_0206	morex_contig_2547789	1H	66.8555						Close et al. 2009
3_0147	morex_contig_274134	1H	66.8555						Close et al. 2009
scssr10477	morex_contig_274134	1H	66.8555						http://wheat.pw.usda.gov/
1_0434	morex_contig_6323	1H	66.8559						Close et al. 2009
1_0686	morex_contig_63458	1H	67.1388						Close et al. 2009
3_0559	morex_contig_7000	1H	67.9178						Close et al. 2009
bPb-3920	morex_contig_57468	1H	67.9178						http://www.diversityarrays.com/dart-map-sequences
bPb-6117	morex_contig_57468	1H	67.9178						http://www.diversityarrays.com/dart-map-sequences
bPb-8713	morex_contig_57468	1H	67.9178						http://www.diversityarrays.com/dart-map-sequences
2_0310	morex_contig_66327	1H	68.203						Close et al. 2009
bPb-0110	morex_contig_39508	1H	70.255						http://www.diversityarrays.com/dart-map-sequences
2_0789	morex_contig_6243	1H	70.5382						Close et al. 2009
2_1126	morex_contig_1561986	1H	70.8924						Close et al. 2009
1_0006	morex_contig_51396	1H	70.9632						Close et al. 2009
2_0990	morex_contig_40111	1H	72.3796						Close et al. 2009
bPb-3972	morex_contig_40111	1H	72.3796						http://www.diversityarrays.com/dart-map-sequences
1_0279	morex_contig_1562468	1H	72.5212						Close et al. 2009
bPb-9086	morex_contig_1562468	1H	72.5212						http://www.diversityarrays.com/dart-map-sequences
InDel1179	morex_contig_1566523	1H	72.59	CCAGACCTACGGCATTGACT	CACTGCACAGGAGATCAGGG	101	16	#
1_1078	morex_contig_47895	1H	73.6551						Close et al. 2009
2_0657	morex_contig_57694	1H	74.1501						Close et al. 2009
C04-403-H548	morex_contig_1584314	1H	74.1501						Close et al. 2009
InDel1180	morex_contig_1774019	1H	75.7	GTAGCAGCGCAGTAGTGGAA	TGCTCTGCTCTGAACACAGG	112	6	#
InDel1109	morex_contig_37749	1H	76.84	TCTGGTTGGCACACTTCTCA	TGCATCAAAAACTCAACTAACACA	119	10
1_0351	morex_contig_39330	1H	76.8414						Close et al. 2009
1_1182	morex_contig_41458	1H	76.8414						Close et al. 2009
2_0398	morex_contig_39330	1H	76.8414						Close et al. 2009
2_1146	morex_contig_46106	1H	76.8414						Close et al. 2009
InDel1110	morex_contig_36832	1H	78.54	AAACCTTGGTTGGGGTCCTC	TTTTTGGGAGGCTACGGGTG	93	4
2_1192	morex_contig_2546996	1H	81.0198						Close et al. 2009
3_0072	morex_contig_135047	1H	81.0198						Close et al. 2009
bPb-3041	morex_contig_36974	1H	81.0198						http://www.diversityarrays.com/dart-map-sequences
bPb-8477	morex_contig_44258	1H	81.0198						http://www.diversityarrays.com/dart-map-sequences
InDel1111	morex_contig_135047	1H	81.02	CCCGTTGCTCTTGCCGTT	CATTCCCTGCCACACTGCTA	112	9
InDel1112	morex_contig_54871	1H	81.73	TCTGGTGTGGATTTCTGCACT	TCTCATGGCGAACAGTGGTC	128	5
InDel1181	morex_contig_57132	1H	82.11	TGGCCCATGCACGCATATTA	AGAAGAAGAGCAGCAGCAGC	99	3	#
InDel1182	morex_contig_36870	1H	82.5	CGTGTGTCGGTCTAGTCTGAG	GGCTTGTTTGGTTTAATGGCCA	136	10	#
1_0830	morex_contig_44417	1H	82.6487						Close et al. 2009
InDel1113	morex_contig_1575244	1H	82.65	TACGACGACACCCAACCAAG	CGAGATGCGGGAGAAAGGAG	80	10
InDel1114	morex_contig_123726	1H	83.57	GGTTGGGTCTCATCTCGGTG	TCCTTCGGTGCGAATTTTGT	120	3
2_0792	morex_contig_6112	1H	83.6402						Close et al. 2009
InDel1183	morex_contig_275525	1H	84.52	CGCCTACGTAAACAGACTAC	ATTGCACTTGGGAGGAGCAT	139	6	#
InDel1184	morex_contig_193926	1H	84.95	GAGGTGTAAAAACCCGCCCT	ACCCCTCGCTACTGGTACTT	102	13	#
InDel1115	morex_contig_135718	1H	86.47	CTAGAACAGATGGCAGGGAGT	GCCCCTCAAAGACTGCACAT	135	8
InDel1116	morex_contig_37278	1H	86.47	CTATCTCGCGGAGGAAATGC	ATTATGGGCGTGGATGGCTT	87	9
InDel1117	morex_contig_286485	1H	86.47	CCACACTCCACTGGTATGGG	ACTGGGCACTCGTTTTCATAGA	128	18
1_0298	morex_contig_40469	1H	86.4731						Close et al. 2009
3_0198	morex_contig_140670	1H	86.4731						Close et al. 2009
GBM1092	morex_contig_273139	1H	86.4731						http://wheat.pw.usda.gov/
1_0433	morex_contig_66687	1H	86.5439						Close et al. 2009
1_0535	morex_contig_41604	1H	86.5439						Close et al. 2009
1_1439	morex_contig_48446	1H	86.5439						Close et al. 2009
2_0475	morex_contig_48714	1H	86.5439						Close et al. 2009
2_0769	morex_contig_63856	1H	86.5439						Close et al. 2009
2_0937	morex_contig_2548122	1H	86.5439						Close et al. 2009
2_1446	morex_contig_156882	1H	86.5439						Close et al. 2009
2_1518	morex_contig_48446	1H	86.5439						Close et al. 2009
3_0546	morex_contig_156882	1H	86.5439						Close et al. 2009
3_1516	morex_contig_139962	1H	86.5439						Close et al. 2009
InDel1118	morex_contig_139161	1H	86.83	TTGTCTGTACGTTCGCTCGG	CGTTAACCGACGGTCCAGAT	97	4
1_0788	morex_contig_1567608	1H	87.8746						Close et al. 2009
1_1041	morex_contig_46541	1H	87.8746						Close et al. 2009
1_1174	morex_contig_141269	1H	87.8746						Close et al. 2009
1_1189	morex_contig_2560697	1H	87.8746						Close et al. 2009
2_0323	morex_contig_1576956	1H	87.8746						Close et al. 2009
2_0632	morex_contig_1587673	1H	87.8746						Close et al. 2009
2_0971	morex_contig_1567608	1H	87.8746						Close et al. 2009
2_1457	morex_contig_46541	1H	87.8746						Close et al. 2009
3_0204	morex_contig_46541	1H	87.8746						Close et al. 2009
3_1229	morex_contig_139650	1H	87.8746						Close et al. 2009
bPb-1213	morex_contig_38783	1H	87.8746						http://www.diversityarrays.com/dart-map-sequences
bPb-3089	morex_contig_60156	1H	87.8746						http://www.diversityarrays.com/dart-map-sequences
bPb-4144	morex_contig_38783	1H	87.8746						http://www.diversityarrays.com/dart-map-sequences
bPb-6901	morex_contig_38783	1H	87.8746						http://www.diversityarrays.com/dart-map-sequences
bPb-6911	morex_contig_38783	1H	87.8746						http://www.diversityarrays.com/dart-map-sequences
bPb-6980	morex_contig_46541	1H	87.8746						http://www.diversityarrays.com/dart-map-sequences
bPb-7607	morex_contig_38783	1H	87.8746						http://www.diversityarrays.com/dart-map-sequences
bPb-9116	morex_contig_60156	1H	87.8746						http://www.diversityarrays.com/dart-map-sequences
bPb-9121	morex_contig_38783	1H	87.8746						http://www.diversityarrays.com/dart-map-sequences
bPb-9401	morex_contig_60156	1H	87.8746						http://www.diversityarrays.com/dart-map-sequences
3_0052	morex_contig_158395	1H	88.5623						Close et al. 2009
GBM1371	morex_contig_367787	1H	88.881						http://wheat.pw.usda.gov/
GBM5162	morex_contig_367787	1H	88.881						http://wheat.pw.usda.gov/
2_1301	morex_contig_110810	1H	88.9354						Close et al. 2009
bPb-7829	morex_contig_47646	1H	88.9354						http://www.diversityarrays.com/dart-map-sequences
2_1213	morex_contig_37797	1H	90.1558						Close et al. 2009
InDel1119	morex_contig_159116	1H	90.29	TCGTCATCCATCATGGGCAG	ACCAACATCCACTTGACCGT	75	12
1_1008	morex_contig_76326	1H	90.2975						Close et al. 2009
2_0149	morex_contig_76326	1H	90.2975						Close et al. 2009
bPb-7963	morex_contig_442256	1H	90.2975						http://www.diversityarrays.com/dart-map-sequences
1_0865	morex_contig_43431	1H	90.3683						Close et al. 2009
1_0396	morex_contig_38242	1H	90.4391						Close et al. 2009
2_1373	morex_contig_55350	1H	90.4391						Close et al. 2009
3_1163	morex_contig_54970	1H	90.4391						Close et al. 2009
bPb-1889	morex_contig_158631	1H	90.4391						http://www.diversityarrays.com/dart-map-sequences
bPb-3838	morex_contig_158631	1H	90.4391						http://www.diversityarrays.com/dart-map-sequences
InDel1120	morex_contig_50545	1H	92.07	CGCGGAAAAGGAAGCTAAGC	GCCACGTTACACACACCAAC	126	6
InDel1121	morex_contig_9535	1H	92.2	ATGTCATGCCTGGAGTCAGC	GTGCCTTCCCCTACACCAC	117	5
InDel1122	morex_contig_1563408	1H	92.2	CGGCTCTTTCCTAATGTGCG	TGAGTTATGTGCAGAGTGGT	244	98
3_1319	morex_contig_1563408	1H	92.2096						Close et al. 2009
InDel1123	morex_contig_41361	1H	92.35	TGGCACACAAGTTGCTATGGA	ATCCCCCATCTCCTCTCACC	131	13
InDel1124	morex_contig_168669	1H	92.35	CAACCAGGACAAGAGGACCC	AACCCTTTAGTCCCGGTTGG	134	5
1_1277	morex_contig_44012	1H	92.3513						Close et al. 2009
3_1192	morex_contig_2552143	1H	92.3513						Close et al. 2009
3_1263	morex_contig_50505	1H	92.3513						Close et al. 2009
1_0822	morex_contig_2556236	1H	93.6969						Close et al. 2009
2_0125	morex_contig_37489	1H	95.1841						Close et al. 2009
2_0153	morex_contig_243497	1H	95.1841						Close et al. 2009
GBM1272	morex_contig_359389	1H	95.1841						http://wheat.pw.usda.gov/
1_0357	morex_contig_44740	1H	95.8924						Close et al. 2009
1_1173	morex_contig_1558321	1H	95.8924						Close et al. 2009
Bmag0382	morex_contig_1594788	1H	95.8924						http://wheat.pw.usda.gov/
bPb-2248	morex_contig_53655	1H	96.7422						http://www.diversityarrays.com/dart-map-sequences
InDel1125	morex_contig_1570629	1H	96.88	TCGATTAGTCTTTTTACGGCTGT	AGATGCAGAATAGACCGCTGA	249	187
InDel1126	morex_contig_42878	1H	97.52	CGTAGAGGGAGAGGAAGGGA	GACCCCACTGTTGTTCCACA	105	8
InDel1127	morex_contig_56577	1H	97.52	GAACCTAGCGGTACAGAGCC	ACTGTGCTTGACTGAATCACA	105	9
1_0111	morex_contig_51529	1H	97.5212						Close et al. 2009
2_0187	morex_contig_51529	1H	97.5212						Close et al. 2009
2_0267	morex_contig_2549774	1H	97.5212						Close et al. 2009
2_0596	morex_contig_45768	1H	97.5212						Close et al. 2009
2_0613	morex_contig_51529	1H	97.5212						Close et al. 2009
2_0909	morex_contig_2549774	1H	97.5212						Close et al. 2009
2_1020	morex_contig_48186	1H	97.5212						Close et al. 2009
3_0615	morex_contig_67095	1H	97.5212						Close et al. 2009
3_1152	morex_contig_138179	1H	97.5212						Close et al. 2009
bPb-1419	morex_contig_51705	1H	97.5212						http://www.diversityarrays.com/dart-map-sequences
bPb-4515	morex_contig_8420	1H	97.5212						http://www.diversityarrays.com/dart-map-sequences
bPb-7429	morex_contig_51705	1H	97.5212						http://www.diversityarrays.com/dart-map-sequences
bPb-9180	morex_contig_51705	1H	97.5212						http://www.diversityarrays.com/dart-map-sequences
HVHVA1	morex_contig_61662	1H	97.5212						http://wheat.pw.usda.gov/
2_0780	morex_contig_39496	1H	97.6275						Close et al. 2009
3_0171	morex_contig_202515	1H	97.6275						Close et al. 2009
bPb-3378	morex_contig_39496	1H	97.6275						http://www.diversityarrays.com/dart-map-sequences
bPb-9897	morex_contig_39496	1H	97.6275						http://www.diversityarrays.com/dart-map-sequences
InDel1128	morex_contig_42888	1H	97.73	ACGGTCCATATCTCTTCTCCAC	GCCAGCGATTAAAGACGACG	129	9
InDel1129	morex_contig_42888	1H	97.73	GGCTAAGTTCGTCGGCAAAC	CCAGCAAGCAACACGTGATC	109	12
3_0191	morex_contig_39177	1H	97.7337						Close et al. 2009
3_1181	morex_contig_54013	1H	97.9462						Close et al. 2009
3_1507	morex_contig_38647	1H	97.9462						Close et al. 2009
InDel1130	morex_contig_157254	1H	97.95	AGGAGAAAGCTACGTGTCGC	AGGACCAGGGCAAGCAAGTA	124	6
InDel1131	morex_contig_274880	1H	98.03	GCTGGATATGAGGGGTGCC	GTCGGAACCCTCAAAGTCGT	134	10
1_0091	morex_contig_2558712	1H	99.9374						Close et al. 2009
bPb-4257	morex_contig_1559319	1H	99.9374						http://www.diversityarrays.com/dart-map-sequences
bPb-4796	morex_contig_44694	1H	99.9374						http://www.diversityarrays.com/dart-map-sequences
bPb-6770	morex_contig_44694	1H	99.9374						http://www.diversityarrays.com/dart-map-sequences
InDel1132	morex_contig_43421	1H	100.07	GTCAAGACCCGGCCGATATA	TTGTCTGTCTGGCTGTGCTC	92	11
InDel1133	morex_contig_43421	1H	100.07	CGCGCCGGTAAAACTGGTA	CGTGCGTCGGAGAAGAAGAA	149	9
InDel1134	morex_contig_273888	1H	100.07	AAATTGTTGGAGCAGCAGGC	GGTCTGGCTCTCCCCAATTC	77	4
InDel1135	morex_contig_274667	1H	100.07	TTGTCGAGGTCGGATTCGTC	GTGGGATCCGTTACCGAGTG	134	6
2_0921	morex_contig_43421	1H	100.071						Close et al. 2009
3_0509	morex_contig_43421	1H	100.071						Close et al. 2009
InDel1136	morex_contig_2547043	1H	100.14	CGAACCAAACGCCACAACAT	ACGGTTCTTTAGGCGCCAAA	124	23
InDel1185	morex_contig_54013	1H	100.14	GCGCTACCAGTTCAGGGTTT	TGCAAGTCCCAAGTGGTCTA	75	3	#
2_0625	morex_contig_2547043	1H	100.142						Close et al. 2009
2_0844	morex_contig_36779	1H	100.142						Close et al. 2009
bPb-3992	morex_contig_158186	1H	100.142						http://www.diversityarrays.com/dart-map-sequences
1_0149	morex_contig_134941	1H	100.567						Close et al. 2009
1_0231	morex_contig_37939	1H	100.567						Close et al. 2009
2_0021	morex_contig_48282	1H	100.567						Close et al. 2009
2_0220	morex_contig_134896	1H	100.567						Close et al. 2009
bPb-2363	morex_contig_6962	1H	100.567						http://www.diversityarrays.com/dart-map-sequences
bPb-9108	morex_contig_84753	1H	100.708						http://www.diversityarrays.com/dart-map-sequences
2_0221	morex_contig_77180	1H	102.947						Close et al. 2009
3_0798	morex_contig_134484	1H	103.399						Close et al. 2009
3_1526	morex_contig_159459	1H	103.399						Close et al. 2009
InDel1137	morex_contig_140117	1H	103.82	GAGTACGGTAAGAACTGACCTCT	TGATGAAGTAGAGCTGATTTTGGT	127	4
1_0789	morex_contig_43741	1H	103.824						Close et al. 2009
2_1392	morex_contig_2549606	1H	103.824						Close et al. 2009
3_1223	morex_contig_43741	1H	103.824						Close et al. 2009
3_0014	morex_contig_158197	1H	104.249						Close et al. 2009
3_0526	morex_contig_136179	1H	104.249						Close et al. 2009
3_1025	morex_contig_43476	1H	104.249						Close et al. 2009
3_1028	morex_contig_43476	1H	104.249						Close et al. 2009
3_1029	morex_contig_43476	1H	104.249						Close et al. 2009
3_1030	morex_contig_43476	1H	104.249						Close et al. 2009
3_1031	morex_contig_43476	1H	104.249						Close et al. 2009
InDel1138	morex_contig_48595	1H	104.25	TAGAGATGCTTGATCCGCCG	CCAAGGACACTTAGCGGAGG	102	10
bPb-8453	morex_contig_44441	1H	104.745						http://www.diversityarrays.com/dart-map-sequences
InDel1139	morex_contig_1571156	1H	104.75	ACGTGTTGTCTCCATCGTCC	GAGCGGAAGGAAGATCCCAC	127	7
1_0905	morex_contig_138155	1H	104.78						Close et al. 2009
2_0140	morex_contig_6895	1H	104.892						Close et al. 2009
2_1317	morex_contig_1559699	1H	105.489						Close et al. 2009
InDel1140	morex_contig_2567713	1H	105.91	CTGGAGAAAGGGATAGCGGC	TGCCCGAACAGAAACGGTAA	87	6
InDel1141	morex_contig_57497	1H	105.91	TCGTCTTCTCCTGCGACAAA	GCCTTGTAGGGAAAGAGAGAGT	129	6
1_0729	morex_contig_50721	1H	105.91						Close et al. 2009
1_1116	morex_contig_99964	1H	105.91						Close et al. 2009
2_0959	morex_contig_67926	1H	105.91						Close et al. 2009
2_1478	morex_contig_99964	1H	105.91						Close et al. 2009
3_0257	morex_contig_160971	1H	105.91						Close et al. 2009
bPb-3384	morex_contig_1594622	1H	105.91						http://www.diversityarrays.com/dart-map-sequences
InDel1186	morex_contig_1907146	1H	107.82	ACGATGATGGTCCCTACCCT	TCGAACAGAGGCAAAGGGAC	89	4	#
bPb-8855	morex_contig_309473	1H	109.424						http://www.diversityarrays.com/dart-map-sequences
3_1511	morex_contig_1564762	1H	111.403						Close et al. 2009
InDel1142	morex_contig_2546679	1H	111.82	TCCCTGTGTGAACACTCTGC	AACCAGCTGATTTTACGCGC	114	25
bPb-8082	morex_contig_2559738	1H	111.827						http://www.diversityarrays.com/dart-map-sequences
InDel1143	morex_contig_2547628	1H	111.83	GTCAGATGGCAGCCAGAGAA	TGTCGGAAGAACTCACACGG	111	3
2_1172	morex_contig_1558612	1H	116.501						Close et al. 2009
InDel1144	morex_contig_1558612	1H	116.53	TCGCCAAGTCTCTATGTTCCG	TTGGGGCTGCAAGTAGATGG	132	29
1_1528	morex_contig_1569595	1H	116.643						Close et al. 2009
2_0677	morex_contig_1571948	1H	116.785						Close et al. 2009
2_1038	morex_contig_1570978	1H	116.785						Close et al. 2009
InDel1187	morex_contig_140983	1H	117.49	TCGTTGGTCACCTTACTCTTCA	GCCGTGAGCGCTACATAGAT	77	4	#
1_1457	morex_contig_46703	1H	117.493						Close et al. 2009
2_1522	morex_contig_46703	1H	117.493						Close et al. 2009
1_0586	morex_contig_171284	1H	117.847						Close et al. 2009
1_1443	morex_contig_43658	1H	117.847						Close et al. 2009
2_0940	morex_contig_162350	1H	117.847						Close et al. 2009
InDel1145	morex_contig_48271	1H	118.13	CCTGTCCTTCGGGTCCCTAT	TGCAACGGTAGGCAATTTAT	133	5
InDel1146	morex_contig_1576759	1H	118.34	TGTGCAGTGATATGAGGTGACA	TGCTCACCAGACCAGTTTTGT	125	8
bPb-7473	morex_contig_1577590	1H	118.343						http://www.diversityarrays.com/dart-map-sequences
1_0722	morex_contig_71039	1H	118.555						Close et al. 2009
InDel1147	morex_contig_75840	1H	118.98	GGTCACCTGCTAGTCGATCG	CAAACGCATGGCATCACCG	117	15
2_1140	morex_contig_275666	1H	118.98						Close et al. 2009
3_0403	morex_contig_160414	1H	118.98						Close et al. 2009
2_1068	morex_contig_41950	1H	119.122						Close et al. 2009
3_1377	morex_contig_275278	1H	119.122						Close et al. 2009
bPb-1882	morex_contig_42563	1H	119.122						http://www.diversityarrays.com/dart-map-sequences
bPb-1940	morex_contig_42563	1H	119.122						http://www.diversityarrays.com/dart-map-sequences
bPb-1959	morex_contig_42331	1H	119.122						http://www.diversityarrays.com/dart-map-sequences
bPb-2888	morex_contig_47388	1H	119.122						http://www.diversityarrays.com/dart-map-sequences
bPb-6200	morex_contig_42563	1H	119.122						http://www.diversityarrays.com/dart-map-sequences
bPb-8676	morex_contig_42563	1H	119.122						http://www.diversityarrays.com/dart-map-sequences
InDel1148	morex_contig_266577	1H	119.4	TGCGAGCACTACAATGGAGT	GAGCAGTGCCGATGACTCTT	86	7
1_0207	morex_contig_39431	1H	119.405						Close et al. 2009
1_0644	morex_contig_135568	1H	119.405						Close et al. 2009
1_1481	morex_contig_39431	1H	119.405						Close et al. 2009
3_0649	morex_contig_42768	1H	119.405						Close et al. 2009
bPb-9552	morex_contig_58035	1H	119.688						http://www.diversityarrays.com/dart-map-sequences
2_0133	morex_contig_274172	1H	120.386						Close et al. 2009
InDel1149	morex_contig_1578216	1H	121.95	TTAACGCGCCCCTTGGAG	TGCTGCAGCGATGATGGAG	132	32
InDel1150	morex_contig_134870	1H	121.95	GTTTTTGTGGGGTTTCCGCT	CTGGAGCAAATCGGATGGGT	148	5
1_0693	morex_contig_157833	1H	121.955						Close et al. 2009
1_1038	morex_contig_1558313	1H	122.096						Close et al. 2009
2_0051	morex_contig_1559583	1H	122.096						Close et al. 2009
2_1063	morex_contig_148569	1H	122.096						Close et al. 2009
1_0903	morex_contig_2550283	1H	122.167						Close et al. 2009
3_1387	morex_contig_314158	1H	124.033						Close et al. 2009
bPb-6502	morex_contig_233723	1H	125.082						http://www.diversityarrays.com/dart-map-sequences
3_0444	morex_contig_50825	1H	125.992						Close et al. 2009
bPb-8239	morex_contig_50825	1H	125.992						http://www.diversityarrays.com/dart-map-sequences
1_1109	morex_contig_78836	1H	126.024						Close et al. 2009
1_0059	morex_contig_158638	1H	126.062						Close et al. 2009
InDel1151	morex_contig_1565437	1H	126.13	CCTAGGAGCGTCAAGTTGCA	GGGGGTATCTTGTCCGGAAC	76	3
InDel1152	morex_contig_40090	1H	126.13	GCACGTCAACCAGCAGAAAA	GCGCACAGCCCATCAAATTT	101	4
InDel1153	morex_contig_40090	1H	126.13	TCGCCCTCGATTAAAACCGA	TTCAAATCCATCCCGAACCA	135	13
InDel1154	morex_contig_137019	1H	126.13	AACTGTTGTGGGAGCACGAT	TGGCTATCTAATGGGTGGCG	115	8
InDel1155	morex_contig_56077	1H	126.13	TGTCGTTTCACTCGTCGAGC	CTGTGTGCTGAAACCACGTG	93	9
InDel1156	morex_contig_70518	1H	126.13	CAGAATGAACGGCGAGGGTA	AGAAGCAGATGTTGTCGCCA	130	40
InDel1157	morex_contig_1581463	1H	126.13	AGCATTGAACTGCATTCCGC	TGTCTTCCTGCTCCTTTGCG	134	49
InDel1158	morex_contig_1569371	1H	126.13	CGTGCTACGGACCTACTTCT	GACCCCCAAACTGACCCATG	116	24
InDel1159	morex_contig_1576675	1H	126.13	AACCACATCCAGAGTAGCCG	CTACCGTGGATGTGCTTC	108	24
1_0782	morex_contig_1581463	1H	126.133						Close et al. 2009
2_0383	morex_contig_40090	1H	126.133						Close et al. 2009
GBM1308	morex_contig_1569371	1H	126.133						http://wheat.pw.usda.gov/
bPb-0395	morex_contig_171354	1H	126.847						http://www.diversityarrays.com/dart-map-sequences
bPb-0690	morex_contig_2548539	1H	126.847						http://www.diversityarrays.com/dart-map-sequences
2_0594	morex_contig_6400	1H	127.089						Close et al. 2009
InDel1160	morex_contig_1591938	1H	128.04	CCGCCGAGGATGATAATCGT	TGTTGTGAGCAAACGGGAAC	98	14
bPb-0589	morex_contig_183445	1H	128.045						http://www.diversityarrays.com/dart-map-sequences
2_1105	morex_contig_1560064	1H	128.187						Close et al. 2009
bPb-5201	morex_contig_250754	1H	128.187						http://www.diversityarrays.com/dart-map-sequences
bPb-5823	morex_contig_1614111	1H	128.187						http://www.diversityarrays.com/dart-map-sequences
bPb-8112	morex_contig_250754	1H	128.187						http://www.diversityarrays.com/dart-map-sequences
bPb-9410	morex_contig_250754	1H	128.187						http://www.diversityarrays.com/dart-map-sequences
Bmag0579	morex_contig_1560064	1H	128.187						http://wheat.pw.usda.gov/
GMS149	morex_contig_1560064	1H	128.187						http://wheat.pw.usda.gov/
bPb-6873	morex_contig_1561751	1H	128.329						http://www.diversityarrays.com/dart-map-sequences
InDel1161	morex_contig_213956	1H	128.33	AAGAACCACGGTGTTGTCCC	CTGTGGACAGGCAGCCAC	81	3
InDel1162	morex_contig_1567135	1H	128.33	TTACCGTGCACCTGCTTTTG	GTCATTGCCGAGAGCCAAAC	84	3
InDel1163	morex_contig_59079	1H	128.33	GGTGAACGACCTCTGAACGT	TGCGTCTGTCTCACTGTCTG	130	8
InDel1164	morex_contig_244519	1H	128.33	CGTGGTGTGAAAGCCTCTGA	AAAGAGCATATCCACTGGGC	116	25
1_1105	morex_contig_40187	1H	128.395						Close et al. 2009
1_1496	morex_contig_157978	1H	129.674						Close et al. 2009
2_1384	morex_contig_48009	1H	129.674						Close et al. 2009
InDel1165	morex_contig_1580346	1H	130.59	GAAGTTGCATTCACCGCGAG	TCACCTCCACCAGCAACATC	125	3
InDel1166	morex_contig_242169	1H	130.59	GGAGGCTGGCTGGATGATTG	TGCTCTCATGCTATGCGTCG	94	12
scssr02748	morex_contig_45450	1H	130.595						http://wheat.pw.usda.gov/
2_0400	morex_contig_140726	1H	130.666						Close et al. 2009
1_0041	morex_contig_2557365	1H	130.737						Close et al. 2009
3_0277	morex_contig_45103	1H	130.737						Close et al. 2009
bPb-0699	morex_contig_40697	1H	130.737						http://www.diversityarrays.com/dart-map-sequences
InDel1167	morex_contig_243528	1H	130.74	GGCGACGGTTGCAAAAACTT	ATACCTTCAGGGCGGTGTTG	85	15
1_0512	morex_contig_442080	1H	130.807						Close et al. 2009
2_0599	morex_contig_39104	1H	130.807						Close et al. 2009
3_0517	morex_contig_59738	1H	130.807						Close et al. 2009
1_0514	morex_contig_51450	1H	131.941						Close et al. 2009
2_0603	morex_contig_51450	1H	131.941						Close et al. 2009
2_0840	morex_contig_134910	1H	131.941						Close et al. 2009
2_0915	morex_contig_2549054	1H	131.941						Close et al. 2009
3_0264	morex_contig_62911	1H	131.941						Close et al. 2009
GBM1461	morex_contig_158541	1H	131.941						http://wheat.pw.usda.gov/
1_0511	morex_contig_258970	1H	132.082						Close et al. 2009
1_0590	morex_contig_1565043	1H	132.082						Close et al. 2009
3_0048	morex_contig_2548366	1H	132.082						Close et al. 2009
3_0231	morex_contig_44745	1H	132.082						Close et al. 2009
3_0334	morex_contig_1572004	1H	132.082						Close et al. 2009
3_1081	morex_contig_2548366	1H	132.082						Close et al. 2009
bPb-3462	morex_contig_1565043	1H	132.082						http://www.diversityarrays.com/dart-map-sequences
1_0443	morex_contig_2548573	1H	132.365						Close et al. 2009
2_0429	morex_contig_2554182	1H	132.365						Close et al. 2009
2_0509	morex_contig_357410	1H	132.365						Close et al. 2009
GBM1204	morex_contig_2548573	1H	132.365						http://wheat.pw.usda.gov/
scssr04163	morex_contig_2554182	1H	132.365						http://wheat.pw.usda.gov/
scssr08238	morex_contig_138818	1H	132.365						http://wheat.pw.usda.gov/
InDel1168	morex_contig_80895	1H	132.365	TGATGAAGGAGGAGGGAGGG	CCACCAACACTCCAACAGGA	121	4
InDel1169	morex_contig_80895	1H	132.365	TACCCCTACAAACGGGTCGA	GGGTAACTGGCAAAAGCACC	153	6
InDel1170	morex_contig_63646	1H	132.5	TCTTTGTGCATCACCGCTCA	CGGTTGAGTGTGACCAGACA	91	4
InDel1171	morex_contig_63646	1H	132.5	AATCAGCTGGCCTCCCTCTA	CATGTGTGTGCTTGGGTGC	156	6
1_0029	morex_contig_58208	1H	132.578						Close et al. 2009
2_0046	morex_contig_58208	1H	132.578						Close et al. 2009
3_0934	morex_contig_58208	1H	132.578						Close et al. 2009
3_0935	morex_contig_58208	1H	132.578						Close et al. 2009
3_0936	morex_contig_58208	1H	132.578						Close et al. 2009
InDel1172	morex_contig_86986	1H	142.2	ATGGACACCCGACCCAAATG	GGCAACCCATGAATGTAGACT	123	24
bPb-2014	morex_contig_52174	2H	2.12465						http://www.diversityarrays.com/dart-map-sequences
bPb-3598	morex_contig_1560775	2H	2.12465						http://www.diversityarrays.com/dart-map-sequences
bPb-7057	morex_contig_52174	2H	2.12465						http://www.diversityarrays.com/dart-map-sequences
bPb-8445	morex_contig_1611936	2H	2.12465						http://www.diversityarrays.com/dart-map-sequences
bPb-8910	morex_contig_52174	2H	2.12465						http://www.diversityarrays.com/dart-map-sequences
1_0970	morex_contig_56145	2H	2.16006						Close et al. 2009
2_0609	morex_contig_1569752	2H	2.16006						Close et al. 2009
bPb-9750	morex_contig_10269	2H	2.16006						http://www.diversityarrays.com/dart-map-sequences
bPt-3854	morex_contig_100379	2H	2.16006						http://www.diversityarrays.com/dart-map-sequences
1_0326	morex_contig_46796	2H	2.19547						Close et al. 2009
1_1407	morex_contig_47981	2H	2.19547						Close et al. 2009
2_0635	morex_contig_74510	2H	2.19547						Close et al. 2009
2_1059	morex_contig_58983	2H	2.19547						Close et al. 2009
2_1466	morex_contig_46796	2H	2.19547						Close et al. 2009
3_1446	morex_contig_38698	2H	2.19547						Close et al. 2009
bPb-0516	morex_contig_48049	2H	2.19547						http://www.diversityarrays.com/dart-map-sequences
bPb-0611	morex_contig_1572321	2H	2.19547						http://www.diversityarrays.com/dart-map-sequences
bPb-2603	morex_contig_1558931	2H	2.19547						http://www.diversityarrays.com/dart-map-sequences
bPb-3583	morex_contig_2553592	2H	2.19547						http://www.diversityarrays.com/dart-map-sequences
bPb-7378	morex_contig_1558931	2H	2.19547						http://www.diversityarrays.com/dart-map-sequences
bPb-7892	morex_contig_132897	2H	2.19547						http://www.diversityarrays.com/dart-map-sequences
GBMS247	morex_contig_38923	2H	2.19547						http://wheat.pw.usda.gov/
bPb-7803	morex_contig_138699	2H	2.23088						http://www.diversityarrays.com/dart-map-sequences
1_0163	morex_contig_138067	2H	3.15448						Close et al. 2009
2_0244	morex_contig_138067	2H	3.15448						Close et al. 2009
bPb-9757	morex_contig_1573740	2H	3.15448						http://www.diversityarrays.com/dart-map-sequences
bPb-0205	morex_contig_158392	2H	3.82436						http://www.diversityarrays.com/dart-map-sequences
1_0718	morex_contig_6591	2H	3.91456						Close et al. 2009
Bmac0134	morex_contig_37420	2H	3.91456						http://wheat.pw.usda.gov/
bPb-5033	morex_contig_249882	2H	4.69149						http://www.diversityarrays.com/dart-map-sequences
bPb-0485	morex_contig_353593	2H	4.95751						http://www.diversityarrays.com/dart-map-sequences
bPb-0647	morex_contig_353593	2H	4.95751						http://www.diversityarrays.com/dart-map-sequences
bPb-3608	morex_contig_353593	2H	4.95751						http://www.diversityarrays.com/dart-map-sequences
bPb-5804	morex_contig_353593	2H	4.95751						http://www.diversityarrays.com/dart-map-sequences
bPb-6466	morex_contig_353593	2H	4.95751						http://www.diversityarrays.com/dart-map-sequences
bPb-9764	morex_contig_353593	2H	4.95751						http://www.diversityarrays.com/dart-map-sequences
InDel2001	morex_contig_37223	2H	5.38	CCCGGTTGCCCTCATGAATA	GCCTTGCCTTTAATAGCGTGG	105	13
bPb-2579	morex_contig_51938	2H	5.38244						http://www.diversityarrays.com/dart-map-sequences
3_0132	morex_contig_1561958	2H	5.52408						Close et al. 2009
bPb-4704	morex_contig_132510	2H	5.52408						http://www.diversityarrays.com/dart-map-sequences
bPb-5688	morex_contig_132510	2H	5.52408						http://www.diversityarrays.com/dart-map-sequences
bPb-9208	morex_contig_132510	2H	5.52408						http://www.diversityarrays.com/dart-map-sequences
2_1415	morex_contig_2556038	2H	6.30312						Close et al. 2009
3_0397	morex_contig_47827	2H	6.30312						Close et al. 2009
3_1224	morex_contig_43775	2H	6.30312						Close et al. 2009
bPb-0902	morex_contig_70243	2H	6.30312						http://www.diversityarrays.com/dart-map-sequences
bPb-2055	morex_contig_126456	2H	6.30312						http://www.diversityarrays.com/dart-map-sequences
bPb-4973	morex_contig_53814	2H	6.30312						http://www.diversityarrays.com/dart-map-sequences
bPb-5297	morex_contig_126456	2H	6.30312						http://www.diversityarrays.com/dart-map-sequences
bPb-8973	morex_contig_126456	2H	6.30312						http://www.diversityarrays.com/dart-map-sequences
bPb-9414	morex_contig_126456	2H	6.30312						http://www.diversityarrays.com/dart-map-sequences
bPb-6848	morex_contig_51566	2H	6.44476						http://www.diversityarrays.com/dart-map-sequences
bPb-7959	morex_contig_39835	2H	6.44476						http://www.diversityarrays.com/dart-map-sequences
InDel2002	morex_contig_41111	2H	6.51	ACTCTAGATGCATGCTGGAT	CTCGGTGGCCATAGCTTTACT	120	20
1_0230	morex_contig_56329	2H	6.51558						Close et al. 2009
1_0701	morex_contig_67902	2H	6.51558						Close et al. 2009
1_1030	morex_contig_1559048	2H	6.51558						Close et al. 2009
2_1532	morex_contig_67902	2H	6.51558						Close et al. 2009
bPb-3342	morex_contig_51789	2H	6.51558						http://www.diversityarrays.com/dart-map-sequences
bPb-4808	morex_contig_51789	2H	6.51558						http://www.diversityarrays.com/dart-map-sequences
1_1059	morex_contig_276408	2H	6.5864						Close et al. 2009
3_1442	morex_contig_1580334	2H	6.5864						Close et al. 2009
bPb-2086	morex_contig_1567230	2H	6.5864						http://www.diversityarrays.com/dart-map-sequences
3_0424	morex_contig_50783	2H	6.9051						Close et al. 2009
InDel2003	morex_contig_159517	2H	7.22	ACGCAAAAGGGAACAAAACA	TGCAAAAACTATGGGAGAGGCT	90	4
bPb-5188	morex_contig_55426	2H	7.2238						http://www.diversityarrays.com/dart-map-sequences
bPb-8867	morex_contig_55426	2H	7.2238						http://www.diversityarrays.com/dart-map-sequences
1_0592	morex_contig_50954	2H	7.43626						Close et al. 2009
2_0563	morex_contig_53620	2H	7.43626						Close et al. 2009
2_1377	morex_contig_1559514	2H	7.43626						Close et al. 2009
3_0781	morex_contig_42823	2H	7.43626						Close et al. 2009
bPb-6792	morex_contig_369183	2H	7.43626						http://www.diversityarrays.com/dart-map-sequences
GBM1187	morex_contig_40266	2H	7.43626						http://wheat.pw.usda.gov/
GBM1281	morex_contig_40266	2H	7.43626						http://wheat.pw.usda.gov/
bPb-7626	morex_contig_101967	2H	8.28612						http://www.diversityarrays.com/dart-map-sequences
1_0430	morex_contig_136684	2H	8.56941						Close et al. 2009
1_0502	morex_contig_1564083	2H	8.56941						Close et al. 2009
1_1119	morex_contig_2549626	2H	8.56941						Close et al. 2009
2_0562	morex_contig_136684	2H	8.56941						Close et al. 2009
3_1497	morex_contig_136301	2H	8.56941						Close et al. 2009
bPb-0715	morex_contig_43635	2H	8.56941						http://www.diversityarrays.com/dart-map-sequences
bPb-1708	morex_contig_43635	2H	8.56941						http://www.diversityarrays.com/dart-map-sequences
bPb-6897	morex_contig_43635	2H	8.56941						http://www.diversityarrays.com/dart-map-sequences
InDel2004	morex_contig_1564083	2H	8.57	GCCTGGTAATCCCCTTCCTG	CAGGGATGAACACCCTGCAT	125	3
bPb-3028	morex_contig_1559146	2H	8.85269						http://www.diversityarrays.com/dart-map-sequences
InDel2005	morex_contig_78699	2H	9.2	ACACAAATAAAGGCCAATGCA	TTTTCTTATGGTCAGGGTTGT	130	10
3_0155	morex_contig_37722	2H	9.34844						Close et al. 2009
3_0227	morex_contig_2551805	2H	9.69238						Close et al. 2009
InDel2006	morex_contig_47626	2H	10.48	TTCAGCCACACCCACAACAT	CGATGTGGGACCCTGATGTT	170	90
bPb-2833	morex_contig_45584	2H	10.4816						http://www.diversityarrays.com/dart-map-sequences
2_1416	morex_contig_277574	2H	10.5902						Close et al. 2009
InDel2007	morex_contig_45806	2H	11.4	ACCCGATCAGTTAATTTCTGGT	ACGCATCCGTCCATCTCTTC	140	10
InDel2008	morex_contig_42993	2H	11.4	TGGTAGTCTCTCCTCCCCTG	GGTGATATGGTCCCTTAGATCGT	105	3
3_0402	morex_contig_46028	2H	11.4023						Close et al. 2009
3_0631	morex_contig_136914	2H	12.1105						Close et al. 2009
3_0775	morex_contig_138409	2H	12.1105						Close et al. 2009
2_0112	morex_contig_54538	2H	12.2521						Close et al. 2009
1_0907	morex_contig_41809	2H	12.5354						Close et al. 2009
bPb-5444	morex_contig_43792	2H	12.5354						http://www.diversityarrays.com/dart-map-sequences
bPb-9220	morex_contig_43792	2H	12.5354						http://www.diversityarrays.com/dart-map-sequences
2_0107	morex_contig_52553	2H	12.7479						Close et al. 2009
2_0724	morex_contig_37778	2H	12.7479						Close et al. 2009
3_0648	morex_contig_42767	2H	12.7479						Close et al. 2009
2_1423	morex_contig_66193	2H	13.3144						Close et al. 2009
3_1534	morex_contig_138959	2H	13.3144						Close et al. 2009
bPb-2108	morex_contig_1581579	2H	13.3144						http://www.diversityarrays.com/dart-map-sequences
bPb-4715	morex_contig_1581579	2H	13.3144						http://www.diversityarrays.com/dart-map-sequences
bPb-6494	morex_contig_1581579	2H	13.3144						http://www.diversityarrays.com/dart-map-sequences
bPb-6879	morex_contig_1581579	2H	13.3144						http://www.diversityarrays.com/dart-map-sequences
bPb-8292	morex_contig_45867	2H	13.3144						http://www.diversityarrays.com/dart-map-sequences
bPb-8986	morex_contig_1581579	2H	13.3144						http://www.diversityarrays.com/dart-map-sequences
bPb-3108	morex_contig_1558083	2H	13.3499						http://www.diversityarrays.com/dart-map-sequences
bPb-5884	morex_contig_1558083	2H	13.3499						http://www.diversityarrays.com/dart-map-sequences
bPb-7266	morex_contig_1558083	2H	13.3499						http://www.diversityarrays.com/dart-map-sequences
bPb-7498	morex_contig_1558083	2H	13.3499						http://www.diversityarrays.com/dart-map-sequences
bPb-8343	morex_contig_1558083	2H	13.3499						http://www.diversityarrays.com/dart-map-sequences
bPb-8354	morex_contig_1558083	2H	13.3499						http://www.diversityarrays.com/dart-map-sequences
2_0380	morex_contig_72369	2H	13.3853						Close et al. 2009
InDel2009	morex_contig_56015	2H	13.52	ACAGCAATGATGGATGCACA	GACAATGGTTGTGCTGCTGC	128	47
1_0248	morex_contig_226244	2H	14.3768						Close et al. 2009
1_0943	morex_contig_40687	2H	14.3768						Close et al. 2009
2_0319	morex_contig_60066	2H	14.3768						Close et al. 2009
3_1284	morex_contig_41506	2H	14.3768						Close et al. 2009
bPb-1098	morex_contig_226244	2H	14.3768						http://www.diversityarrays.com/dart-map-sequences
bPb-3799	morex_contig_1574467	2H	14.3768						http://www.diversityarrays.com/dart-map-sequences
bPb-3872	morex_contig_1574467	2H	14.3768						http://www.diversityarrays.com/dart-map-sequences
bPb-4523	morex_contig_226244	2H	14.3768						http://www.diversityarrays.com/dart-map-sequences
bPb-8750	morex_contig_226244	2H	14.3768						http://www.diversityarrays.com/dart-map-sequences
bPb-9594	morex_contig_1574467	2H	14.3768						http://www.diversityarrays.com/dart-map-sequences
bPb-9759	morex_contig_38635	2H	14.3768						http://www.diversityarrays.com/dart-map-sequences
bPt-4531	morex_contig_1574467	2H	14.3768						http://www.diversityarrays.com/dart-map-sequences
bPt-5438	morex_contig_43869	2H	14.3768						http://www.diversityarrays.com/dart-map-sequences
GBM1121	morex_contig_40687	2H	14.3768						http://wheat.pw.usda.gov/
HVM36	morex_contig_41036	2H	14.3768						http://wheat.pw.usda.gov/
InDel2010	morex_contig_41036	2H	14.3768	CGCTCCCCTTCTTCTTCCTC	GCCGAACAATTTCTTGGGGC	114	4
InDel2011	morex_contig_38635	2H	14.38	GCAGGTTTCGAGAGTCGTGT	TGAAACAAGGGATAATGTCCTCC	124	5
1_1040	morex_contig_385428	2H	14.8725						Close et al. 2009
GBM5018	morex_contig_322037	2H	15.4037						http://wheat.pw.usda.gov/
InDel2012	morex_contig_39160	2H	16.78	ATAGGATGCATATACAACCAGG	GAGCTGCTTGCAGTTTGCTG	125	14
InDel2013	morex_contig_39678	2H	17.56	CCGTGCTTATCTCGCGTACT	ATTGCAGGTGATGAAGCCCA	149	42
InDel2014	morex_contig_158855	2H	18.13	GCTGTAGCTTGAGCCTGTGC	GTCTGCCAGCCTCCAAAAAC	139	36
InDel2015	morex_contig_2549622	2H	18.1303	TACACAGGAGGGGGCTCTAC	CAGCCCCAGTGGTGAATGAT	108	13
InDel2016	morex_contig_2549622	2H	18.1303	CCCCAAGTATCAGACTGGCC	TGTTGTTGTCCTTGTTTTGAGT	127	2
InDel2017	morex_contig_138225	2H	18.9	CACCACAACACGACTGGAGA	CGCTCCTCTCCTCTCCTTCT	122	3
2_0633	morex_contig_157656	2H	18.9093						Close et al. 2009
bPb-1875	morex_contig_2553955	2H	18.9093						http://www.diversityarrays.com/dart-map-sequences
bPb-4447	morex_contig_1585507	2H	18.9093						http://www.diversityarrays.com/dart-map-sequences
bPb-4821	morex_contig_2553955	2H	18.9093						http://www.diversityarrays.com/dart-map-sequences
bPb-9482	morex_contig_2553955	2H	18.9093						http://www.diversityarrays.com/dart-map-sequences
InDel2018	morex_contig_158195	2H	18.9093	ACATCAGCTAGCAAGAGGGA	ATCACTTTGGGGCAGTGCTT	135	10
InDel2019	morex_contig_158195	2H	18.9093	TCAAATGTCTCATTCAGTGTTGA	TCGTTCCTTCTCAATACGAGGA	98	1
3_0145	morex_contig_159798	2H	18.9802						Close et al. 2009
InDel2020	morex_contig_1585643	2H	19.05	TGCAATTTTATTTAGGCGGCCA	TTTTTATGAAACGGGCACGA	104	19
3_0302	morex_contig_94710	2H	19.9008						Close et al. 2009
3_0870	morex_contig_94710	2H	19.9008						Close et al. 2009
3_0871	morex_contig_94710	2H	19.9008						Close et al. 2009
3_0872	morex_contig_94710	2H	19.9008						Close et al. 2009
2_1015	morex_contig_44492	2H	23.1586						Close et al. 2009
GBM1214	morex_contig_39176	2H	23.1586						http://wheat.pw.usda.gov/
1_0340	morex_contig_57408	2H	23.796						Close et al. 2009
1_0880	morex_contig_37324	2H	23.796						Close et al. 2009
2_0394	morex_contig_57408	2H	23.796						Close et al. 2009
InDel2021	morex_contig_1559611	2H	24.53	AAGTGGGGCAATAGGCTGTG	GTCGTCCGTTTCGTTGCTTG	156	17	#
InDel2022	morex_contig_1560656	2H	24.61	TCCAAGATCAAGATGAGCATCGT	GTGCGCCCGAAATTTTCCTT	115	16	#
1_0216	morex_contig_2547218	2H	24.6459						Close et al. 2009
1_0642	morex_contig_46625	2H	24.7875						Close et al. 2009
bPb-1212	morex_contig_206948	2H	24.7875						http://www.diversityarrays.com/dart-map-sequences
InDel2023	morex_contig_368439	2H	25.28	TGCGGATTGCCATGGTTACT	AAATACAGGGGAAGCGAACA	110	9
InDel2024	morex_contig_37938	2H	25.35	AAGAAACCCTAGCCGCCAG	CCAGACGAAGGAAGGAAGGG	128	16	#
2_1187	morex_contig_138634	2H	26.0623						Close et al. 2009
bPb-4875	morex_contig_138634	2H	26.0623						http://www.diversityarrays.com/dart-map-sequences
InDel2025	morex_contig_101963	2H	28.68	GCCTAACAGATTGGCATGGG	TTAATCTTGACCGTCCCGCC	79	4	#
InDel2026	morex_contig_2548685	2H	29.03	CCGAATCGAAGGTGCAGACT	ATGTGCTCGCCCTCATCAC	111	8	#
InDel2027	morex_contig_1569388	2H	30.14	TGGAGAATGCATACGGTGGC	GCGGGGAAGATTTGTTTCAGG	83	21	#
InDel2028	morex_contig_1581244	2H	33.49	ACTGTCTGTAGATCTGCGGC	GCACCAGCCAGGCTTTTAAT	296	120	#
InDel2029	morex_contig_137974	2H	33.49	TCCAAGTCCACCCTTGTCTT	CGAGGCCCAAGTCACTTCTT	114	3	#
InDel2030	morex_contig_55919	2H	33.49	TTGGATCCGGTGTCACTGC	TGAATTCCAACGATGCGGGA	107	3	#
bPb-0671	morex_contig_137002	2H	33.4986						http://www.diversityarrays.com/dart-map-sequences
InDel2031	morex_contig_43306	2H	33.675	AGGAGAACCCTTTGAGCTGA	GGACAGGGGCATCTTCCTTT	107	7
InDel2032	morex_contig_43306	2H	33.675	TTCGATCGATCATCACGCCC	CACGCGCATGTCAAGAACTC	74	4
1_1452	morex_contig_43306	2H	33.6756						Close et al. 2009
2_1304	morex_contig_43306	2H	33.6756						Close et al. 2009
bPb-7011	morex_contig_5719	2H	33.6756						http://www.diversityarrays.com/dart-map-sequences
3_1121	morex_contig_1558709	2H	37.8187						Close et al. 2009
InDel2033	morex_contig_46738	2H	37.82	AGATGAACTCGGTTGAATCATCA	ATCACTTGCGGGTCACTAGC	117	12
1_1056	morex_contig_49929	2H	38.102						Close et al. 2009
1_1057	morex_contig_83764	2H	38.102						Close et al. 2009
1_1390	morex_contig_2546684	2H	38.102						Close et al. 2009
2_1461	morex_contig_49929	2H	38.102						Close et al. 2009
2_1512	morex_contig_2546684	2H	38.102						Close et al. 2009
1_0987	morex_contig_244014	2H	38.237						Close et al. 2009
2_1049	morex_contig_244014	2H	38.237						Close et al. 2009
bPb-5629	morex_contig_244014	2H	38.237						http://www.diversityarrays.com/dart-map-sequences
bPb-7975	morex_contig_244014	2H	38.237						http://www.diversityarrays.com/dart-map-sequences
InDel2034	morex_contig_10391	2H	38.81	AGAAACAAGACTCCAACTCCT	ACTAGGTGTATTTTTGTTTGAGAAGA	133	7
1_1073	morex_contig_1570753	2H	39.3768						Close et al. 2009
1_0399	morex_contig_2551437	2H	39.6601						Close et al. 2009
3_0420	morex_contig_1563811	2H	39.6601						Close et al. 2009
1_0296	morex_contig_6054	2H	40.085						Close et al. 2009
2_1031	morex_contig_37993	2H	40.085						Close et al. 2009
1_0837	morex_contig_50018	2H	40.2266						Close et al. 2009
1_0919	morex_contig_137459	2H	40.2266						Close et al. 2009
InDel2035	morex_contig_60510	2H	40.23	TCCCCTAAAGAAATGCGACA	GCCACCATCACCTACCTCTG	109	11
InDel2036	morex_contig_134953	2H	40.29	GCAACCCCTTCTCAAGCCTA	GGTTCTTCCTCGGGCAGATC	114	5	#
1_0875	morex_contig_50132	2H	40.6637						Close et al. 2009
1_1226	morex_contig_157266	2H	40.6637						Close et al. 2009
3_0029	morex_contig_58220	2H	40.6637						Close et al. 2009
bPb-1788	morex_contig_51618	2H	40.6637						http://www.diversityarrays.com/dart-map-sequences
bPb-9310	morex_contig_51618	2H	40.6637						http://www.diversityarrays.com/dart-map-sequences
Bmac0218a	morex_contig_2090449	2H	40.6637						http://wheat.pw.usda.gov/
2_0326	morex_contig_39661	2H	40.7932						Close et al. 2009
3_0432	morex_contig_135580	2H	40.7932						Close et al. 2009
1_0084	morex_contig_62624	2H	41.2181						Close et al. 2009
3_0363	morex_contig_62624	2H	41.2181						Close et al. 2009
bPb-5064	morex_contig_245234	2H	41.5368						http://www.diversityarrays.com/dart-map-sequences
InDel2037	morex_contig_1574012	2H	41.85	GATCTGACACTGGGCTCTCG	GTGACACCATTGGCATTAGCA	281	102
InDel2038	morex_contig_45848	2H	41.85	ACGTATATGCTGGTGTGGCT	GTGTTGGTGACATGCATGGC	107	6
InDel2039	morex_contig_5833	2H	41.855	ATAGGCCACGTAGCGACAAC	ACACCGATCAAATCCCACTG	141	29
1_0342	morex_contig_275042	2H	41.8555						Close et al. 2009
1_0648	morex_contig_44473	2H	41.8555						Close et al. 2009
2_1338	morex_contig_45988	2H	41.8555						Close et al. 2009
InDel2040	morex_contig_7548	2H	42.64	TGACCAATCAACCAAACAACCA	TGAGACCGAGAAATACGTCTGT	162	69	#
2_1153	morex_contig_274256	2H	43.9675						Close et al. 2009
InDel2041	morex_contig_1566247	2H	44.12	CGTTTGTTTGTCCGGAGCTT	CAAAACACTAGTACCAAACAAGG	106	6
bPb-7578	morex_contig_74212	2H	45.6127						http://www.diversityarrays.com/dart-map-sequences
1_0486	morex_contig_137725	2H	46.3881						Close et al. 2009
2_0672	morex_contig_140099	2H	48.4419						Close et al. 2009
1_1374	morex_contig_68411	2H	48.7196						Close et al. 2009
1_1493	morex_contig_163124	2H	48.7196						Close et al. 2009
InDel2042	morex_contig_60943	2H	49.36	CTTCAATGTTGATGCCGGCG	CTGGCCTAGAAAAGCCCCTC	137	3	#
1_1340	morex_contig_6414	2H	49.6813						Close et al. 2009
1_0204	morex_contig_5871	2H	50.0463						Close et al. 2009
1_0219	morex_contig_99961	2H	50.0463						Close et al. 2009
1_1061	morex_contig_1557975	2H	50.0463						Close et al. 2009
2_0281	morex_contig_5871	2H	50.0463						Close et al. 2009
3_0491	morex_contig_44421	2H	50.0463						Close et al. 2009
3_1133	morex_contig_135243	2H	50.0463						Close et al. 2009
bPb-0629	morex_contig_207645	2H	50.0463						http://www.diversityarrays.com/dart-map-sequences
HvXan	morex_contig_2555368	2H	50.0463						http://wheat.pw.usda.gov/
InDel2043	morex_contig_42098	2H	50.21	CGCTTTGGGTGATGGCTTTT	TGTCAACTTTAAACAGCCCCC	108	16
bPb-2041	morex_contig_1573550	2H	50.4958						http://www.diversityarrays.com/dart-map-sequences
3_1169	morex_contig_1575461	2H	50.779						Close et al. 2009
InDel2044	morex_contig_1575461	2H	50.78	CGAAGCCTCATCATGTGCTTG	ACAATTCTAGCATGGATATTGGA	120	10
2_0688	morex_contig_244960	2H	50.9207						Close et al. 2009
2_0768	morex_contig_235912	2H	50.9207						Close et al. 2009
3_0703	morex_contig_54584	2H	51.3125						Close et al. 2009
3_1127	morex_contig_8406	2H	51.3125						Close et al. 2009
Bmag0112	morex_contig_329209	2H	51.3125						http://wheat.pw.usda.gov/
1_0297	morex_contig_39167	2H	51.4873						Close et al. 2009
1_1054	morex_contig_40854	2H	51.4873						Close et al. 2009
1_1428	morex_contig_1571327	2H	51.4873						Close et al. 2009
3_0691	morex_contig_1570038	2H	51.4873						Close et al. 2009
bPb-3610	morex_contig_39167	2H	51.4873						http://www.diversityarrays.com/dart-map-sequences
1_0156	morex_contig_2546636	2H	51.7705						Close et al. 2009
3_0412	morex_contig_275993	2H	51.7705						Close et al. 2009
InDel2045	morex_contig_139066	2H	52.05	TACACCCTACCTACCCCGAC	TCGCGCTGTCACACACATAT	100	3	#
1_1302	morex_contig_42156	2H	52.1955						Close et al. 2009
1_1096	morex_contig_42011	2H	52.3371						Close et al. 2009
1_1305	morex_contig_42011	2H	52.3371						Close et al. 2009
1_0272	morex_contig_57809	2H	52.4788						Close et al. 2009
1_1131	morex_contig_245305	2H	52.762						Close et al. 2009
2_0387	morex_contig_1562587	2H	52.8329						Close et al. 2009
GBM1459	morex_contig_131617	2H	52.8329						http://wheat.pw.usda.gov/
scssr03381	morex_contig_131617	2H	52.8329						http://wheat.pw.usda.gov/
1_0638	morex_contig_1562437	2H	52.9037						Close et al. 2009
3_1290	morex_contig_2546669	2H	52.9037						Close et al. 2009
1_0422	morex_contig_1573603	2H	53.187						Close et al. 2009
2_0019	morex_contig_92338	2H	53.187						Close et al. 2009
3_0338	morex_contig_2549333	2H	53.187						Close et al. 2009
bPb-1628	morex_contig_92338	2H	53.187						http://www.diversityarrays.com/dart-map-sequences
bPb-5087	morex_contig_92338	2H	53.187						http://www.diversityarrays.com/dart-map-sequences
bPb-6637	morex_contig_92338	2H	53.187						http://www.diversityarrays.com/dart-map-sequences
bPb-6970	morex_contig_92338	2H	53.187						http://www.diversityarrays.com/dart-map-sequences
bPb-7190	morex_contig_92338	2H	53.187						http://www.diversityarrays.com/dart-map-sequences
1_1400	morex_contig_43666	2H	53.2578						Close et al. 2009
1_1522	morex_contig_5990	2H	53.2578						Close et al. 2009
2_0992	morex_contig_42267	2H	53.2578						Close et al. 2009
2_1388	morex_contig_43666	2H	53.2578						Close et al. 2009
3_0259	morex_contig_2547211	2H	53.2578						Close et al. 2009
3_1421	morex_contig_296296	2H	53.2578						Close et al. 2009
3_0487	morex_contig_75846	2H	53.4703						Close et al. 2009
3_1408	morex_contig_2548698	2H	53.4703						Close et al. 2009
1_0325	morex_contig_1576458	2H	53.6827						Close et al. 2009
1_0647	morex_contig_5609	2H	53.6827						Close et al. 2009
1_0733	morex_contig_8127	2H	53.6827						Close et al. 2009
2_0235	morex_contig_118956	2H	53.6827						Close et al. 2009
1_0996	morex_contig_139042	2H	53.7181						Close et al. 2009
1_1015	morex_contig_43511	2H	53.7535						Close et al. 2009
2_0131	morex_contig_40162	2H	53.7535						Close et al. 2009
2_0004	morex_contig_101937	2H	53.789						Close et al. 2009
2_0476	morex_contig_65251	2H	53.789						Close et al. 2009
2_0024	morex_contig_39365	2H	53.8244						Close et al. 2009
GBM1225	morex_contig_1566351	2H	53.8244						http://wheat.pw.usda.gov/
1_1272	morex_contig_40964	2H	54.2493						Close et al. 2009
2_0602	morex_contig_1559558	2H	54.2493						Close et al. 2009
GBM1119	morex_contig_1559558	2H	54.2493						http://wheat.pw.usda.gov/
3_0195	morex_contig_1610514	2H	54.3201						Close et al. 2009
3_1119	morex_contig_52591	2H	54.3201						Close et al. 2009
bPb-3823	morex_contig_136315	2H	54.3201						http://www.diversityarrays.com/dart-map-sequences
2_0643	morex_contig_50736	2H	55.3824						Close et al. 2009
1_1148	morex_contig_2550648	2H	55.5241						Close et al. 2009
3_0107	morex_contig_1561909	2H	55.5949						Close et al. 2009
GBM1314	morex_contig_1561763	2H	55.6303						http://wheat.pw.usda.gov/
HVTUB	morex_contig_1561763	2H	55.6303						http://wheat.pw.usda.gov/
1_1163	morex_contig_2548222	2H	55.6657						Close et al. 2009
1_0330	morex_contig_1644858	2H	55.949						Close et al. 2009
2_1286	morex_contig_148365	2H	55.949						Close et al. 2009
3_0853	morex_contig_1612297	2H	55.949						Close et al. 2009
InDel2046	morex_contig_134800	2H	56.37	CCAATGCAACCAAAAGTCC	TCCTACTGTTATTGGCTAGGTGA	127	38
1_0602	morex_contig_1575254	2H	56.3739						Close et al. 2009
C04-337-H199	morex_contig_1575254	2H	56.3739						Close et al. 2009
bPb-8210	morex_contig_53003	2H	56.5156						http://www.diversityarrays.com/dart-map-sequences
2_0748	morex_contig_1618944	2H	56.6301						Close et al. 2009
bPb-5554	morex_contig_1592672	2H	56.6301						http://www.diversityarrays.com/dart-map-sequences
bPb-7418	morex_contig_11352	2H	56.6301						http://www.diversityarrays.com/dart-map-sequences
1_1101	morex_contig_159287	2H	57.0113						Close et al. 2009
bPb-5720	morex_contig_159287	2H	57.0113						http://www.diversityarrays.com/dart-map-sequences
3_1321	morex_contig_43377	2H	57.0467						Close et al. 2009
InDel2047	morex_contig_246356	2H	57.08	ACACGTACAAGGTGCATGTT	CACGGGCCATTTTGCTATGA	140	5
1_0743	morex_contig_52687	2H	57.0822						Close et al. 2009
2_0891	morex_contig_52687	2H	57.0822						Close et al. 2009
bPb-1836	morex_contig_11610	2H	57.0822						http://www.diversityarrays.com/dart-map-sequences
EBmac0615	morex_contig_1637288	2H	57.0822						http://wheat.pw.usda.gov/
2_1441	morex_contig_1560528	2H	57.1176						Close et al. 2009
3_0323	morex_contig_267030	2H	57.1176						Close et al. 2009
1_0948	morex_contig_39125	2H	57.153						Close et al. 2009
1_0927	morex_contig_53621	2H	57.4363						Close et al. 2009
2_0039	morex_contig_38812	2H	57.4363						Close et al. 2009
2_0335	morex_contig_64214	2H	57.4363						Close et al. 2009
2_0779	morex_contig_47564	2H	57.4363						Close et al. 2009
3_0179	morex_contig_54354	2H	57.4363						Close et al. 2009
3_0671	morex_contig_2554877	2H	57.4363						Close et al. 2009
3_0763	morex_contig_53621	2H	57.4363						Close et al. 2009
bPb-5867	morex_contig_168199	2H	57.4363						http://www.diversityarrays.com/dart-map-sequences
bPb-9645	morex_contig_38812	2H	57.4363						http://www.diversityarrays.com/dart-map-sequences
Bmag0720	morex_contig_2564688	2H	57.4363						http://wheat.pw.usda.gov/
GBM1232	morex_contig_6130	2H	57.4363						http://wheat.pw.usda.gov/
HVHOTR1	morex_contig_1570244	2H	57.4363						http://wheat.pw.usda.gov/
1_0679	morex_contig_1563927	2H	57.4413						Close et al. 2009
3_0251	morex_contig_1568853	2H	57.4413						Close et al. 2009
bPb-9925	morex_contig_2550603	2H	57.4413						http://www.diversityarrays.com/dart-map-sequences
1_0035	morex_contig_53133	2H	57.7195						Close et al. 2009
1_0585	morex_contig_193073	2H	57.7195						Close et al. 2009
1_1046	morex_contig_58650	2H	57.7195						Close et al. 2009
1_1178	morex_contig_136172	2H	57.7195						Close et al. 2009
2_1337	morex_contig_7096	2H	57.7195						Close et al. 2009
EBmac0558	morex_contig_93480	2H	57.7195						http://wheat.pw.usda.gov/
Bmac0579	morex_contig_2196146	2H	57.7631						http://wheat.pw.usda.gov/
2_1468	morex_contig_275045	2H	57.7904						Close et al. 2009
3_1189	morex_contig_111438	2H	57.7904						Close et al. 2009
1_0070	morex_contig_49702	2H	57.8612						Close et al. 2009
2_0181	morex_contig_49702	2H	57.8612						Close et al. 2009
2_0500	morex_contig_158507	2H	57.8612						Close et al. 2009
3_0582	morex_contig_159465	2H	57.8612						Close et al. 2009
3_1332	morex_contig_45930	2H	57.8612						Close et al. 2009
scssr12344	morex_contig_45930	2H	57.8612						http://wheat.pw.usda.gov/
1_0154	morex_contig_1578910	2H	57.932						Close et al. 2009
InDel2048	morex_contig_37528	2H	58	TCAAAAGACTGAGCCGGCAT	CGACAGTGGTATCCCAGCTC	100	5
1_0796	morex_contig_101421	2H	58.0028						Close et al. 2009
1_1133	morex_contig_275062	2H	58.0028						Close et al. 2009
1_1155	morex_contig_318946	2H	58.0028						Close et al. 2009
3_0019	morex_contig_270803	2H	58.0028						Close et al. 2009
3_0392	morex_contig_62147	2H	58.0028						Close et al. 2009
3_0479	morex_contig_45027	2H	58.0028						Close et al. 2009
3_0772	morex_contig_41888	2H	58.0028						Close et al. 2009
3_1194	morex_contig_138059	2H	58.0028						Close et al. 2009
bPb-3786	morex_contig_339380	2H	58.0382						http://www.diversityarrays.com/dart-map-sequences
1_0147	morex_contig_1559895	2H	58.0524						Close et al. 2009
1_0265	morex_contig_140308	2H	58.0524						Close et al. 2009
1_0558	morex_contig_236207	2H	58.0524						Close et al. 2009
1_0750	morex_contig_1573321	2H	58.0524						Close et al. 2009
1_1072	morex_contig_49546	2H	58.0524						Close et al. 2009
1_1123	morex_contig_43238	2H	58.0524						Close et al. 2009
1_1211	morex_contig_50391	2H	58.0524						Close et al. 2009
1_1369	morex_contig_2552221	2H	58.0524						Close et al. 2009
2_0196	morex_contig_2548860	2H	58.0524						Close et al. 2009
2_0234	morex_contig_1559895	2H	58.0524						Close et al. 2009
2_0631	morex_contig_47225	2H	58.0524						Close et al. 2009
2_0861	morex_contig_60322	2H	58.0524						Close et al. 2009
2_1412	morex_contig_257731	2H	58.0524						Close et al. 2009
2_1465	morex_contig_100444	2H	58.0524						Close et al. 2009
2_1524	morex_contig_1572170	2H	58.0524						Close et al. 2009
3_0016	morex_contig_88016	2H	58.0524						Close et al. 2009
3_0068	morex_contig_367847	2H	58.0524						Close et al. 2009
3_0104	morex_contig_85032	2H	58.0524						Close et al. 2009
3_0197	morex_contig_2548022	2H	58.0524						Close et al. 2009
3_0209	morex_contig_57606	2H	58.0524						Close et al. 2009
3_0224	morex_contig_2554851	2H	58.0524						Close et al. 2009
3_0398	morex_contig_138956	2H	58.0524						Close et al. 2009
3_0437	morex_contig_61291	2H	58.0524						Close et al. 2009
3_0471	morex_contig_160944	2H	58.0524						Close et al. 2009
3_0557	morex_contig_271746	2H	58.0524						Close et al. 2009
3_1097	morex_contig_160366	2H	58.0524						Close et al. 2009
3_1104	morex_contig_2550710	2H	58.0524						Close et al. 2009
3_1118	morex_contig_2548856	2H	58.0524						Close et al. 2009
3_1288	morex_contig_45627	2H	58.0524						Close et al. 2009
3_1389	morex_contig_1589862	2H	58.0524						Close et al. 2009
3_1399	morex_contig_1613307	2H	58.0524						Close et al. 2009
bPb-0928	morex_contig_206323	2H	58.0524						http://www.diversityarrays.com/dart-map-sequences
bPb-1063	morex_contig_1564733	2H	58.0524						http://www.diversityarrays.com/dart-map-sequences
bPb-1730	morex_contig_1559869	2H	58.0524						http://www.diversityarrays.com/dart-map-sequences
bPb-2219	morex_contig_40171	2H	58.0524						http://www.diversityarrays.com/dart-map-sequences
bPb-2276	morex_contig_42908	2H	58.0524						http://www.diversityarrays.com/dart-map-sequences
bPb-3575	morex_contig_2550034	2H	58.0524						http://www.diversityarrays.com/dart-map-sequences
bPb-3677	morex_contig_40171	2H	58.0524						http://www.diversityarrays.com/dart-map-sequences
bPb-3829	morex_contig_58985	2H	58.0524						http://www.diversityarrays.com/dart-map-sequences
bPb-4158	morex_contig_310268	2H	58.0524						http://www.diversityarrays.com/dart-map-sequences
bPb-4290	morex_contig_58985	2H	58.0524						http://www.diversityarrays.com/dart-map-sequences
bPb-4896	morex_contig_310268	2H	58.0524						http://www.diversityarrays.com/dart-map-sequences
bPb-5083	morex_contig_310268	2H	58.0524						http://www.diversityarrays.com/dart-map-sequences
bPb-6087	morex_contig_47220	2H	58.0524						http://www.diversityarrays.com/dart-map-sequences
bPb-6223	morex_contig_60322	2H	58.0524						http://www.diversityarrays.com/dart-map-sequences
bPb-6259	morex_contig_58985	2H	58.0524						http://www.diversityarrays.com/dart-map-sequences
bPb-6674	morex_contig_2139598	2H	58.0524						http://www.diversityarrays.com/dart-map-sequences
bPb-7541	morex_contig_411032	2H	58.0524						http://www.diversityarrays.com/dart-map-sequences
bPb-8480	morex_contig_119241	2H	58.0524						http://www.diversityarrays.com/dart-map-sequences
bPb-9091	morex_contig_310268	2H	58.0524						http://www.diversityarrays.com/dart-map-sequences
bPb-9992	morex_contig_40171	2H	58.0524						http://www.diversityarrays.com/dart-map-sequences
Bmac0093	morex_contig_1602753	2H	58.0524						http://wheat.pw.usda.gov/
EBmac0607	morex_contig_44895	2H	58.0524						http://wheat.pw.usda.gov/
GBM1218	morex_contig_134731	2H	58.0524						http://wheat.pw.usda.gov/
GMS003	morex_contig_140209	2H	58.0524						http://wheat.pw.usda.gov/
HVM26	morex_contig_433421	2H	58.0524						http://wheat.pw.usda.gov/
InDel2049	morex_contig_1602753	2H	58.0524	GCGTGTTGCCTATGTGTGTG	ACGGGAGTCTTGAGCCTACT	115	2
1_0038	morex_contig_54776	2H	58.0737						Close et al. 2009
1_0191	morex_contig_58047	2H	58.0737						Close et al. 2009
1_0898	morex_contig_273088	2H	58.0737						Close et al. 2009
2_0067	morex_contig_54776	2H	58.0737						Close et al. 2009
2_0305	morex_contig_49536	2H	58.0737						Close et al. 2009
2_0532	morex_contig_368529	2H	58.0737						Close et al. 2009
2_0905	morex_contig_38697	2H	58.0737						Close et al. 2009
3_0634	morex_contig_71350	2H	58.0737						Close et al. 2009
3_0891	morex_contig_294143	2H	58.0737						Close et al. 2009
3_1273	morex_contig_67208	2H	58.0737						Close et al. 2009
3_1391	morex_contig_160639	2H	58.0737						Close et al. 2009
2_0378	morex_contig_54005	2H	58.3569						Close et al. 2009
Bmag0829	morex_contig_82002	2H	58.3569						http://wheat.pw.usda.gov/
EBmac0560a	morex_contig_1781703	2H	58.3569						http://wheat.pw.usda.gov/
InDel2050	morex_contig_2353596	2H	58.5052	GCACAACACACACACAAAAT	CTAGTTCAACTAGCATGGGC	118	2
InDel2051	morex_contig_308828	2H	58.64	AACCAGCAGATAAAGCAGCA	ACATTTCTCTTTCCTGCAGACA	107	19
1_0021	morex_contig_39193	2H	58.6402						Close et al. 2009
1_0553	morex_contig_1562926	2H	58.6402						Close et al. 2009
1_0624	morex_contig_53503	2H	58.6402						Close et al. 2009
1_0685	morex_contig_82248	2H	58.6402						Close et al. 2009
1_0765	morex_contig_2547711	2H	58.6402						Close et al. 2009
1_0889	morex_contig_42828	2H	58.6402						Close et al. 2009
1_0921	morex_contig_42113	2H	58.6402						Close et al. 2009
1_1347	morex_contig_42828	2H	58.6402						Close et al. 2009
1_1354	morex_contig_39214	2H	58.6402						Close et al. 2009
1_1504	morex_contig_44918	2H	58.6402						Close et al. 2009
2_0032	morex_contig_39193	2H	58.6402						Close et al. 2009
2_0390	morex_contig_2551287	2H	58.6402						Close et al. 2009
2_0458	morex_contig_44946	2H	58.6402						Close et al. 2009
2_0585	morex_contig_49886	2H	58.6402						Close et al. 2009
2_0887	morex_contig_44918	2H	58.6402						Close et al. 2009
3_0206	morex_contig_47851	2H	58.6402						Close et al. 2009
3_0220	morex_contig_1562837	2H	58.6402						Close et al. 2009
3_0265	morex_contig_8185	2H	58.6402						Close et al. 2009
3_0514	morex_contig_65448	2H	58.6402						Close et al. 2009
3_0561	morex_contig_40641	2H	58.6402						Close et al. 2009
3_0724	morex_contig_1564681	2H	58.6402						Close et al. 2009
bPb-3294	morex_contig_2098117	2H	58.6402						http://www.diversityarrays.com/dart-map-sequences
bPb-5633	morex_contig_39214	2H	58.6402						http://www.diversityarrays.com/dart-map-sequences
bPb-7219	morex_contig_39214	2H	58.6402						http://www.diversityarrays.com/dart-map-sequences
GBM1366	morex_contig_1573175	2H	58.6402						http://wheat.pw.usda.gov/
GBMS160	morex_contig_135461	2H	58.6402						http://wheat.pw.usda.gov/
1_0358	morex_contig_48324	2H	58.711						Close et al. 2009
3_1302	morex_contig_1558634	2H	58.711						Close et al. 2009
2_0690	morex_contig_7914	2H	58.7486						Close et al. 2009
InDel2052	morex_contig_184083	2H	58.78	TCTCTGGATTTTGCGGCTCA	AGCTGAGACTTCCGTTGACA	103	3
InDel2053	morex_contig_62702	2H	58.78	ACATCACACGTCTGTTTCGA	TGCTTCAAATGTAGACACATAGTG	124	3
InDel2054	morex_contig_162139	2H	58.78	GAGGGTAGGGGCGGAGAG	GAGGAACCAACGGTAAGCAA	140	10
1_0057	morex_contig_61453	2H	58.7819						Close et al. 2009
1_0099	morex_contig_42798	2H	58.7819						Close et al. 2009
1_0194	morex_contig_56456	2H	58.7819						Close et al. 2009
1_0436	morex_contig_99849	2H	58.7819						Close et al. 2009
1_0474	morex_contig_45494	2H	58.7819						Close et al. 2009
1_1001	morex_contig_41327	2H	58.7819						Close et al. 2009
1_1017	morex_contig_41142	2H	58.7819						Close et al. 2009
1_1278	morex_contig_58076	2H	58.7819						Close et al. 2009
1_1288	morex_contig_2548854	2H	58.7819						Close et al. 2009
1_1324	morex_contig_40046	2H	58.7819						Close et al. 2009
1_1430	morex_contig_51348	2H	58.7819						Close et al. 2009
2_0160	morex_contig_138694	2H	58.7819						Close et al. 2009
2_0408	morex_contig_92940	2H	58.7819						Close et al. 2009
2_0664	morex_contig_136488	2H	58.7819						Close et al. 2009
2_0669	morex_contig_137755	2H	58.7819						Close et al. 2009
2_0862	morex_contig_50062	2H	58.7819						Close et al. 2009
2_0965	morex_contig_1569190	2H	58.7819						Close et al. 2009
2_1399	morex_contig_45069	2H	58.7819						Close et al. 2009
2_1434	morex_contig_42409	2H	58.7819						Close et al. 2009
2_1476	morex_contig_134591	2H	58.7819						Close et al. 2009
3_0042	morex_contig_8570	2H	58.7819						Close et al. 2009
3_0091	morex_contig_138721	2H	58.7819						Close et al. 2009
3_0245	morex_contig_50062	2H	58.7819						Close et al. 2009
3_0660	morex_contig_46212	2H	58.7819						Close et al. 2009
3_1135	morex_contig_51100	2H	58.7819						Close et al. 2009
bPb-0695	morex_contig_57179	2H	58.7819						http://www.diversityarrays.com/dart-map-sequences
Bmac0578	morex_contig_1802715	2H	58.7819						http://wheat.pw.usda.gov/
scssr00334	morex_contig_136443	2H	58.7819						http://wheat.pw.usda.gov/
3_0735	morex_contig_39066	2H	58.8527						Close et al. 2009
InDel2055	morex_contig_71929	2H	58.92	CGAATTTCTTCTTGGTCGTCCA	GGAAGAACACCGCCTCCATA	191	77
1_0012	morex_contig_40753	2H	58.9235						Close et al. 2009
1_0243	morex_contig_161237	2H	58.9235						Close et al. 2009
1_0317	morex_contig_79930	2H	58.9235						Close et al. 2009
1_0388	morex_contig_45428	2H	58.9235						Close et al. 2009
1_0485	morex_contig_49067	2H	58.9235						Close et al. 2009
1_0632	morex_contig_51958	2H	58.9235						Close et al. 2009
1_1087	morex_contig_40363	2H	58.9235						Close et al. 2009
1_1316	morex_contig_161911	2H	58.9235						Close et al. 2009
2_0978	morex_contig_68036	2H	58.9235						Close et al. 2009
2_1119	morex_contig_39034	2H	58.9235						Close et al. 2009
2_1166	morex_contig_47197	2H	58.9235						Close et al. 2009
2_1313	morex_contig_137934	2H	58.9235						Close et al. 2009
3_0401	morex_contig_2549313	2H	58.9235						Close et al. 2009
3_0518	morex_contig_81207	2H	58.9235						Close et al. 2009
3_0828	morex_contig_40753	2H	58.9235						Close et al. 2009
bPb-1820	morex_contig_2126338	2H	58.9235						http://www.diversityarrays.com/dart-map-sequences
bPb-7779	morex_contig_67108	2H	58.9235						http://www.diversityarrays.com/dart-map-sequences
bPb-8391	morex_contig_5949	2H	58.9235						http://www.diversityarrays.com/dart-map-sequences
EBmac0525	morex_contig_2559502	2H	58.9235						http://wheat.pw.usda.gov/
1_0804	morex_contig_274864	2H	58.9943						Close et al. 2009
2_0878	morex_contig_159990	2H	58.9943						Close et al. 2009
1_0545	morex_contig_1652879	2H	59.0649						Close et al. 2009
1_1121	morex_contig_48345	2H	59.0649						Close et al. 2009
3_1307	morex_contig_267473	2H	59.0649						Close et al. 2009
1_0640	morex_contig_1570968	2H	59.0652						Close et al. 2009
1_0947	morex_contig_47670	2H	59.0652						Close et al. 2009
1_1007	morex_contig_236314	2H	59.0652						Close et al. 2009
2_1084	morex_contig_51616	2H	59.0652						Close et al. 2009
2_1094	morex_contig_45290	2H	59.0652						Close et al. 2009
2_1110	morex_contig_47141	2H	59.0652						Close et al. 2009
2_1288	morex_contig_47670	2H	59.0652						Close et al. 2009
3_0416	morex_contig_1566254	2H	59.0652						Close et al. 2009
3_1110	morex_contig_145068	2H	59.0652						Close et al. 2009
3_1175	morex_contig_1566254	2H	59.0652						Close et al. 2009
3_1252	morex_contig_53896	2H	59.0652						Close et al. 2009
3_1256	morex_contig_1570974	2H	59.0652						Close et al. 2009
1_0692	morex_contig_1558613	2H	59.2068						Close et al. 2009
3_1218	morex_contig_1574082	2H	59.2068						Close et al. 2009
bPb-6933	morex_contig_1574082	2H	59.2068						http://www.diversityarrays.com/dart-map-sequences
HvKASI	morex_contig_62158	2H	59.2068						http://wheat.pw.usda.gov/
1_0007	morex_contig_1562233	2H	59.3484						Close et al. 2009
1_0909	morex_contig_368694	2H	59.3484						Close et al. 2009
2_0374	morex_contig_368694	2H	59.3484						Close et al. 2009
2_0417	morex_contig_1578994	2H	59.3484						Close et al. 2009
2_0442	morex_contig_1566829	2H	59.3484						Close et al. 2009
Bmac0132	morex_contig_246316	2H	59.3484						http://wheat.pw.usda.gov/
Bmag0350a	morex_contig_100249	2H	59.3484						http://wheat.pw.usda.gov/
Bmag0350b	morex_contig_100249	2H	59.3484						http://wheat.pw.usda.gov/
Bmag0350c	morex_contig_100249	2H	59.3484						http://wheat.pw.usda.gov/
Bmag0350d	morex_contig_100249	2H	59.3484						http://wheat.pw.usda.gov/
InDel2056	morex_contig_103071	2H	59.35	TCTGGTTGCTCCATCACCTG	ATATGGAGTCGAAAGCCCGC	102	27
1_0883	morex_contig_47818	2H	59.4193						Close et al. 2009
2_1180	morex_contig_47818	2H	59.4193						Close et al. 2009
3_0108	morex_contig_166675	2H	59.4193						Close et al. 2009
bPb-0885	morex_contig_2521771	2H	59.4193						http://www.diversityarrays.com/dart-map-sequences
bPb-0886	morex_contig_165083	2H	59.4193						http://www.diversityarrays.com/dart-map-sequences
bPb-1422	morex_contig_84983	2H	59.4193						http://www.diversityarrays.com/dart-map-sequences
bPb-2733	morex_contig_47826	2H	59.4193						http://www.diversityarrays.com/dart-map-sequences
bPb-3215	morex_contig_165083	2H	59.4193						http://www.diversityarrays.com/dart-map-sequences
bPb-4837	morex_contig_2521771	2H	59.4193						http://www.diversityarrays.com/dart-map-sequences
bPb-6437	morex_contig_2521771	2H	59.4193						http://www.diversityarrays.com/dart-map-sequences
bPb-7256	morex_contig_2521771	2H	59.4193						http://www.diversityarrays.com/dart-map-sequences
GBM1158	morex_contig_49454	2H	59.4193						http://wheat.pw.usda.gov/
GBM1172	morex_contig_1564255	2H	59.4193						http://wheat.pw.usda.gov/
1_1384	morex_contig_2546699	2H	59.4901						Close et al. 2009
InDel2057	morex_contig_2552323	2H	59.56	CCGTGTGGTGCATTACGAAA	TTGTGCAGCTAGGATCCAGC	123	9
1_1206	morex_contig_92923	2H	59.5609						Close et al. 2009
2_0034	morex_contig_1562182	2H	59.5609						Close et al. 2009
2_1144	morex_contig_43082	2H	59.5609						Close et al. 2009
bPb-9292	morex_contig_268291	2H	59.5609						http://www.diversityarrays.com/dart-map-sequences
GBM1203	morex_contig_136129	2H	59.5609						http://wheat.pw.usda.gov/
GBM5230	morex_contig_136129	2H	59.5609						http://wheat.pw.usda.gov/
InDel2058	morex_contig_2050890	2H	59.5609	GTTGCTCCGTGTTGCTGATG	GTTGCTCCGTGTTGCTGATG	159	3
2_1258	morex_contig_135875	2H	59.6317						Close et al. 2009
2_0564	morex_contig_68911	2H	59.6822						Close et al. 2009
1_0017	morex_contig_37701	2H	59.915						Close et al. 2009
2_0424	morex_contig_244691	2H	59.915						Close et al. 2009
2_0922	morex_contig_2560790	2H	59.915						Close et al. 2009
3_1335	morex_contig_275046	2H	62.0397						Close et al. 2009
InDel2059	morex_contig_275046	2H	62.04	AAGTTTGATGGGCCTCCTGC	TCTGTCTTCAGTCAGCAGCG	78	7
Bmag0140	morex_contig_1562127	2H	62.4646						http://wheat.pw.usda.gov/
bPb-5398	morex_contig_39634	2H	62.7479						http://www.diversityarrays.com/dart-map-sequences
1_0651	morex_contig_50855	2H	63.5977						Close et al. 2009
bPb-6951	morex_contig_7588	2H	63.5977						http://www.diversityarrays.com/dart-map-sequences
2_0833	morex_contig_2552535	2H	64.4476						Close et al. 2009
1_0407	morex_contig_244294	2H	64.5892						Close et al. 2009
1_0717	morex_contig_243681	2H	64.5892						Close et al. 2009
2_1034	morex_contig_1585931	2H	64.5892						Close et al. 2009
2_1251	morex_contig_1566618	2H	64.5892						Close et al. 2009
3_1021	morex_contig_65715	2H	64.5892						Close et al. 2009
bPb-8100	morex_contig_1566618	2H	64.5892						http://www.diversityarrays.com/dart-map-sequences
3_1020	morex_contig_329246	2H	64.8291						Close et al. 2009
2_0667	morex_contig_6810	2H	66.289						Close et al. 2009
2_0528	morex_contig_55988	2H	66.7139						Close et al. 2009
1_1449	morex_contig_64503	2H	66.9263						Close et al. 2009
InDel2060	morex_contig_79940	2H	67.28	CCCATGACTCAGAATCCACCA	GCTAGTCCAACTACCAAATTTGCA	91	3
1_0650	morex_contig_1567639	2H	67.2805						Close et al. 2009
1_0952	morex_contig_57246	2H	67.2805						Close et al. 2009
bPb-0890	morex_contig_39707	2H	67.2805						http://www.diversityarrays.com/dart-map-sequences
3_0366	morex_contig_1558249	2H	67.3159						Close et al. 2009
InDel2061	morex_contig_47368	2H	67.35	GTTCATCAGGGACTACGGGG	TCCATCGTTCGTTCATGGCA	114	8
InDel2062	morex_contig_1563762	2H	67.35	TTCTTGTATTCCCACCGTCA	ACACTTGGACCAGCTGACTG	184	9
2_0581	morex_contig_56820	2H	67.3513						Close et al. 2009
2_0960	morex_contig_1583895	2H	67.3513						Close et al. 2009
2_1078	morex_contig_132170	2H	67.3513						Close et al. 2009
2_1156	morex_contig_52606	2H	67.3513						Close et al. 2009
3_1380	morex_contig_52606	2H	67.3513						Close et al. 2009
Bmag0711	morex_contig_1604283	2H	67.3513						http://wheat.pw.usda.gov/
1_0929	morex_contig_1579361	2H	67.4929						Close et al. 2009
1_1160	morex_contig_239527	2H	67.4929						Close et al. 2009
2_0419	morex_contig_2547594	2H	67.4929						Close et al. 2009
2_0734	morex_contig_120608	2H	67.4929						Close et al. 2009
2_0947	morex_contig_49518	2H	67.4929						Close et al. 2009
2_0985	morex_contig_40055	2H	67.4929						Close et al. 2009
2_1042	morex_contig_234251	2H	67.4929						Close et al. 2009
3_0178	morex_contig_1558792	2H	67.4929						Close et al. 2009
3_1085	morex_contig_136678	2H	67.4929						Close et al. 2009
3_1394	morex_contig_1578366	2H	67.4929						Close et al. 2009
bPb-0827	morex_contig_120608	2H	67.4929						http://www.diversityarrays.com/dart-map-sequences
bPb-1733	morex_contig_52910	2H	67.4929						http://www.diversityarrays.com/dart-map-sequences
bPb-2039	morex_contig_44055	2H	67.4929						http://www.diversityarrays.com/dart-map-sequences
bPb-4600	morex_contig_52910	2H	67.4929						http://www.diversityarrays.com/dart-map-sequences
bPb-8168	morex_contig_44055	2H	67.4929						http://www.diversityarrays.com/dart-map-sequences
1_1402	morex_contig_7199	2H	67.9178						Close et al. 2009
InDel2063	morex_contig_63795	2H	67.92	TGTTTCCTTTTCCCTTTTGTGT	GATGAACTTAAAACTGGGTCCA	131	21
InDel2064	morex_contig_63211	2H	68.09	ACTCCAATGCAAGCTCTCTCT	GCATGAGTGCCTGATCAGAC	119	4
2_0490	morex_contig_135971	2H	69.2635						Close et al. 2009
1_0274	morex_contig_66769	2H	70.8215						Close et al. 2009
1_1435	morex_contig_65941	2H	70.8215						Close et al. 2009
2_0592	morex_contig_164900	2H	70.8215						Close et al. 2009
3_0176	morex_contig_136949	2H	70.8215						Close et al. 2009
3_0661	morex_contig_275241	2H	70.8215						Close et al. 2009
3_1398	morex_contig_65941	2H	70.8215						Close et al. 2009
GBM1365	morex_contig_94678	2H	70.8215						http://wheat.pw.usda.gov/
1_0196	morex_contig_1561261	2H	70.9632						Close et al. 2009
1_0818	morex_contig_1602383	2H	70.9632						Close et al. 2009
3_0696	morex_contig_72584	2H	70.9632						Close et al. 2009
3_0746	morex_contig_53170	2H	70.9632						Close et al. 2009
2_0699	morex_contig_62823	2H	73.0524						Close et al. 2009
InDel2065	morex_contig_1562499	2H	73.51	TTGGACAGAAGGGTATGAGG	AGCTCAGCGTATCTTTTACACCA	66	9
2_0489	morex_contig_8668	2H	73.5127						Close et al. 2009
3_1445	morex_contig_1562499	2H	73.5127						Close et al. 2009
1_1388	morex_contig_38954	2H	73.7252						Close et al. 2009
InDel2066	morex_contig_60724	2H	73.73	GAGGGGAGTCTCAGGGATGT	CGATTCCCAGTCACACCCTC	121	10
2_1282	morex_contig_1568614	2H	74.0793						Close et al. 2009
3_0291	morex_contig_244665	2H	74.0793						Close et al. 2009
3_1293	morex_contig_1588571	2H	74.0793						Close et al. 2009
InDel2067	morex_contig_275316	2H	74.08	GAGCGGACAGAAGCACTTCA	TGGGTTTTGGTAAGAATTAGCT	85	4
InDel2068	morex_contig_61567	2H	74.15	GCCTGACGGAATGCAGATCT	GTCCGTAACGTGGAGCACTT	101	5
InDel2069	morex_contig_38792	2H	74.15	CCCTACCTTCCCCATCGCTA	GACAAATGGCGGAACAGCAG	132	26
1_1274	morex_contig_110838	2H	74.1501						Close et al. 2009
InDel2070	morex_contig_38445	2H	74.43	GTGTCCCCTACGCATTCCAA	GAGCTGTGTGATGATCATTTGCA	99	6
1_0859	morex_contig_38365	2H	74.4334						Close et al. 2009
InDel2071	morex_contig_48006	2H	75.21	AAGTAGTGGCTACTCTCGGG	CACAGCTGATCATCTTTAATGTCCC	102	20
1_0786	morex_contig_37039	2H	75.2125						Close et al. 2009
2_1242	morex_contig_1560721	2H	75.2125						Close et al. 2009
3_1331	morex_contig_100776	2H	75.2125						Close et al. 2009
GBM1468	morex_contig_100776	2H	75.2125						http://wheat.pw.usda.gov/
3_0384	morex_contig_1574228	2H	75.5666						Close et al. 2009
GMS001	morex_contig_388632	2H	75.5666						http://wheat.pw.usda.gov/
1_1214	morex_contig_1564252	2H	76.204						Close et al. 2009
1_0619	morex_contig_1576633	2H	76.7705						Close et al. 2009
1_1100	morex_contig_46049	2H	76.7705						Close et al. 2009
2_0781	morex_contig_1563771	2H	76.7705						Close et al. 2009
InDel2072	morex_contig_45453	2H	76.91	TGCAGAGTAAAGCTACGGTACA	TCCCTACTCAAACGAAAGCACA	233	161
InDel2073	morex_contig_163106	2H	76.91	GGTTTTGCTTCCGTAATAGGCA	CCTTTCTGAGAAGCCCGACC	178	22
bPb-8484	morex_contig_48280	2H	76.9122						http://www.diversityarrays.com/dart-map-sequences
Bmag0125	morex_contig_2553689	2H	77.2011						http://wheat.pw.usda.gov/
InDel2074	morex_contig_2553689	2H	77.2011	TAAGGATCGGTTCGAGCTGC	TTGACCATAGACCCGGACGA	116	3
3_0896	morex_contig_135757	2H	79.3909						Close et al. 2009
3_0897	morex_contig_135757	2H	79.3909						Close et al. 2009
3_0898	morex_contig_135757	2H	79.3909						Close et al. 2009
3_0899	morex_contig_135757	2H	79.3909						Close et al. 2009
3_0900	morex_contig_135757	2H	79.3909						Close et al. 2009
3_0901	morex_contig_135757	2H	79.3909						Close et al. 2009
1_0287	morex_contig_2546945	2H	80.0283						Close et al. 2009
2_0340	morex_contig_2561346	2H	80.0283						Close et al. 2009
InDel2075	morex_contig_158991	2H	80.03	TGTGCCATAGTCAAGTACTCA	ACAAACCCCGGCACAATATT	198	69
1_0213	morex_contig_1561549	2H	80.17						Close et al. 2009
1_1533	morex_contig_135983	2H	80.8782						Close et al. 2009
3_1205	morex_contig_47039	2H	80.8782						Close et al. 2009
bPb-5409	morex_contig_51408	2H	81.5156						http://www.diversityarrays.com/dart-map-sequences
1_0475	morex_contig_79282	2H	81.7989						Close et al. 2009
3_1424	morex_contig_2548955	2H	81.7989						Close et al. 2009
bPb-0858	morex_contig_1563715	2H	81.7989						http://www.diversityarrays.com/dart-map-sequences
bPb-2898	morex_contig_1563715	2H	81.7989						http://www.diversityarrays.com/dart-map-sequences
1_0969	morex_contig_36893	2H	82.0822						Close et al. 2009
1_1058	morex_contig_44248	2H	82.0822						Close et al. 2009
2_1037	morex_contig_6018	2H	82.0822						Close et al. 2009
2_1351	morex_contig_2547011	2H	82.0822						Close et al. 2009
2_1444	morex_contig_52942	2H	82.0822						Close et al. 2009
bPb-4706	morex_contig_6364	2H	82.0822						http://www.diversityarrays.com/dart-map-sequences
GBM1408	morex_contig_136941	2H	82.0822						http://wheat.pw.usda.gov/
2_0793	morex_contig_72043	2H	82.5071						Close et al. 2009
InDel2076	morex_contig_40259	2H	86.61	CACATAGGATTCGCCCTCCC	GTAGTCACGGGCGTAAGTGT	84	4
InDel2077	morex_contig_42691	2H	86.61	GCATATATGTCACCACAATAGTCA	TCAACCACACGTTCTTCACA	121	5
InDel2078	morex_contig_1591979	2H	86.61	TTCGCGCAAAAAGCACTTCA	TCCTTGCACAATACAATTGCCA	103	40	#
1_0214	morex_contig_41671	2H	86.7564						Close et al. 2009
bPb-3769	morex_contig_57311	2H	86.7564						http://www.diversityarrays.com/dart-map-sequences
InDel2079	morex_contig_40566	2H	86.76	CATTCCTCCTGGTCCAACCC	GCCAAGCGATGCAGTAGAGA	97	4
InDel2080	morex_contig_40566	2H	86.76	ACATAGACCCTTGATGGTTATCT	TGACATCACTTGGTCCGGTG	131	3
InDel2081	morex_contig_136754	2H	88.39	GTCTGTTTGTTTGGCGGTGG	CTTGCAGCTCATACTGGCCT	145	21
InDel2082	morex_contig_169216	2H	88.45	TATGTCAGCAGCACCCTCAC	GTCAGGTCTGCCGGAAATCA	114	4
2_0080	morex_contig_49556	2H	88.5269						Close et al. 2009
InDel2083	morex_contig_39009	2H	88.53	AATAACTGTGCCCTGACCCC	GCAAACCAATCTTAGTTAGCCACA	86	4
2_0806	morex_contig_1564571	2H	89.5184						Close et al. 2009
2_0874	morex_contig_60133	2H	89.5184						Close et al. 2009
1_0138	morex_contig_54906	2H	89.8017						Close et al. 2009
bPb-6679	morex_contig_52542	2H	90.0611						http://www.diversityarrays.com/dart-map-sequences
1_0649	morex_contig_1563802	2H	90.1558						Close et al. 2009
3_0216	morex_contig_63171	2H	90.7224						Close et al. 2009
InDel2084	morex_contig_65393	2H	91	TGAACGAGATTGCTGTTAGGA	TGCCCTCTCAACTGTTACTCT	136	38
InDel2085	morex_contig_2550179	2H	91	TACGTACGTACATGCACGCA	ACATCACGAGCATTCTGGCA	135	4
InDel2086	morex_contig_94443	2H	91	CCGGTAAAGGAGAGTCGTCG	GGGTTTTGCCTAGCGGACA	94	3
1_1285	morex_contig_274321	2H	91.0057						Close et al. 2009
1_1307	morex_contig_2548059	2H	91.0057						Close et al. 2009
2_0086	morex_contig_48445	2H	91.0057						Close et al. 2009
2_1175	morex_contig_2550179	2H	91.0057						Close et al. 2009
bPb-1926	morex_contig_45498	2H	91.0057						http://www.diversityarrays.com/dart-map-sequences
bPb-3563	morex_contig_45498	2H	91.0057						http://www.diversityarrays.com/dart-map-sequences
bPb-6194	morex_contig_45498	2H	91.0057						http://www.diversityarrays.com/dart-map-sequences
bPb-7874	morex_contig_45498	2H	91.0057						http://www.diversityarrays.com/dart-map-sequences
EBmatc0039	morex_contig_378427	2H	91.0057						http://wheat.pw.usda.gov/
GBM1328	morex_contig_48445	2H	91.0057						http://wheat.pw.usda.gov/
1_1250	morex_contig_270302	2H	91.1473						Close et al. 2009
2_0967	morex_contig_66215	2H	91.1473						Close et al. 2009
bPb-8404	morex_contig_42016	2H	91.1473						http://www.diversityarrays.com/dart-map-sequences
1_0398	morex_contig_42496	2H	91.2121						Close et al. 2009
1_0735	morex_contig_1562626	2H	91.2121						Close et al. 2009
1_1346	morex_contig_51432	2H	91.2121						Close et al. 2009
2_1007	morex_contig_2550703	2H	91.2121						Close et al. 2009
InDel2087	morex_contig_53229	2H	92.2	TTGACCAGCCAGACACCAAA	CCTCAGGAAGTGCATCGTGA	95	9
3_0095	morex_contig_1591875	2H	92.3057						Close et al. 2009
1_1480	morex_contig_159677	2H	93.3906						Close et al. 2009
1_0876	morex_contig_39986	2H	94.2635						Close et al. 2009
InDel2088	morex_contig_37572	2H	94.4	CCAGCTCACCCGTGGAATTT	GTGGCGCCACGAAATAAACA	130	13	#
2_1047	morex_contig_169809	2H	94.4672						Close et al. 2009
3_0480	morex_contig_37270	2H	94.4672						Close et al. 2009
1_0761	morex_contig_57406	2H	94.5467						Close et al. 2009
2_0923	morex_contig_57406	2H	94.5467						Close et al. 2009
1_0900	morex_contig_49004	2H	94.6884						Close et al. 2009
InDel2089	morex_contig_37084	2H	97.8	CATCGGGATCACTAGCTGCA	GCAGTTTCCAGCCATCATCG	115	5
3_1270	morex_contig_60418	2H	98.7						Close et al. 2009
3_1371	morex_contig_66757	2H	98.7						Close et al. 2009
bPb-8128	morex_contig_275338	2H	98.7						http://www.diversityarrays.com/dart-map-sequences
1_1126	morex_contig_38523	2H	105.873						Close et al. 2009
3_1112	morex_contig_190838	2H	105.873						Close et al. 2009
2_0099	morex_contig_277567	2H	106.863						Close et al. 2009
3_0965	morex_contig_277567	2H	106.863						Close et al. 2009
bPb-2481	morex_contig_1608916	2H	106.863						http://www.diversityarrays.com/dart-map-sequences
bPb-3870	morex_contig_1608916	2H	106.863						http://www.diversityarrays.com/dart-map-sequences
bPb-9860	morex_contig_1608916	2H	106.863						http://www.diversityarrays.com/dart-map-sequences
2_0955	morex_contig_57185	2H	107.259						Close et al. 2009
InDel2090	morex_contig_50190	2H	107.36	ATCTTTCGATGCAGAGGCCG	CACGATGGTGGGTGGTAACT	116	8
InDel2091	morex_contig_43715	2H	107.36	CCCATAGCTCGGGAATGACG	GCATATGTGCCTTCTTCATCCA	99	23
InDel2092	morex_contig_276395	2H	107.36	CGTCCTGATGCTGAGGAGAC	GAGACCGTGACAGTCCCATC	93	11
1_0731	morex_contig_428403	2H	107.365						Close et al. 2009
1_0977	morex_contig_1568218	2H	107.365						Close et al. 2009
1_0988	morex_contig_1570145	2H	107.365						Close et al. 2009
1_1043	morex_contig_1560309	2H	107.365						Close et al. 2009
1_1094	morex_contig_46656	2H	107.365						Close et al. 2009
1_1236	morex_contig_8017	2H	107.365						Close et al. 2009
2_0182	morex_contig_39544	2H	107.365						Close et al. 2009
2_0436	morex_contig_46656	2H	107.365						Close et al. 2009
2_0634	morex_contig_406754	2H	107.365						Close et al. 2009
2_0763	morex_contig_129518	2H	107.365						Close et al. 2009
2_1184	morex_contig_39185	2H	107.365						Close et al. 2009
3_0652	morex_contig_51069	2H	107.365						Close et al. 2009
3_1157	morex_contig_41863	2H	107.365						Close et al. 2009
3_1402	morex_contig_2546639	2H	107.365						Close et al. 2009
bPb-0458	morex_contig_44555	2H	107.365						http://www.diversityarrays.com/dart-map-sequences
bPb-0635	morex_contig_1568218	2H	107.365						http://www.diversityarrays.com/dart-map-sequences
bPb-1041	morex_contig_160201	2H	107.365						http://www.diversityarrays.com/dart-map-sequences
bPb-1127	morex_contig_160201	2H	107.365						http://www.diversityarrays.com/dart-map-sequences
bPb-1745	morex_contig_6078	2H	107.365						http://www.diversityarrays.com/dart-map-sequences
bPb-3836	morex_contig_160201	2H	107.365						http://www.diversityarrays.com/dart-map-sequences
bPb-5040	morex_contig_2553804	2H	107.365						http://www.diversityarrays.com/dart-map-sequences
bPb-8274	morex_contig_5602	2H	107.365						http://www.diversityarrays.com/dart-map-sequences
bPb-9001	morex_contig_44555	2H	107.365						http://www.diversityarrays.com/dart-map-sequences
bPb-9258	morex_contig_1568218	2H	107.365						http://www.diversityarrays.com/dart-map-sequences
bPb-9379	morex_contig_2546943	2H	107.365						http://www.diversityarrays.com/dart-map-sequences
2_0064	morex_contig_66871	2H	107.834						Close et al. 2009
bPb-0994	morex_contig_2552778	2H	107.834						http://www.diversityarrays.com/dart-map-sequences
InDel2093	morex_contig_48508	2H	107.93	TGAGTTGCAGTCTCTCACCT	ACATTATTGACTTCATGGAAAATCA	271	164
InDel2094	morex_contig_1558366	2H	107.93	GGGATGCGGTTACATCTGGT	ATGCTTAGTTCGCCTCACCC	123	6
InDel2095	morex_contig_76139	2H	107.93	ATGGGTTGTGGAGCACGAAT	ACCATTACACCGTGTTCAGCA	79	7
1_0352	morex_contig_72985	2H	107.932						Close et al. 2009
1_0429	morex_contig_5903	2H	107.932						Close et al. 2009
1_0544	morex_contig_52743	2H	107.932						Close et al. 2009
1_0989	morex_contig_1579760	2H	107.932						Close et al. 2009
1_0990	morex_contig_44641	2H	107.932						Close et al. 2009
1_1376	morex_contig_76139	2H	107.932						Close et al. 2009
1_1379	morex_contig_53131	2H	107.932						Close et al. 2009
2_0989	morex_contig_53131	2H	107.932						Close et al. 2009
2_1238	morex_contig_44641	2H	107.932						Close et al. 2009
2_1396	morex_contig_63853	2H	107.932						Close et al. 2009
2_1507	morex_contig_76139	2H	107.932						Close et al. 2009
bPb-0329	morex_contig_40116	2H	107.932						http://www.diversityarrays.com/dart-map-sequences
bPb-0771	morex_contig_42689	2H	107.932						http://www.diversityarrays.com/dart-map-sequences
bPb-2680	morex_contig_53131	2H	107.932						http://www.diversityarrays.com/dart-map-sequences
bPb-3320	morex_contig_1564059	2H	107.932						http://www.diversityarrays.com/dart-map-sequences
bPb-3719	morex_contig_59847	2H	107.932						http://www.diversityarrays.com/dart-map-sequences
bPb-4184	morex_contig_53131	2H	107.932						http://www.diversityarrays.com/dart-map-sequences
bPb-7278	morex_contig_1564059	2H	107.932						http://www.diversityarrays.com/dart-map-sequences
bPb-8039	morex_contig_59847	2H	107.932						http://www.diversityarrays.com/dart-map-sequences
InDel2096	morex_contig_47558	2H	108	GAAGGAAAGAATGTGCGCCC	AACCAAACCAAAGCAAGCCG	135	13
GBM1149	morex_contig_163741	2H	108.003						http://wheat.pw.usda.gov/
bPb-9037	morex_contig_41680	2H	108.074						http://www.diversityarrays.com/dart-map-sequences
InDel2097	morex_contig_276370	2H	108.21	TGTGTGCTGTTAAGTCTTCACCT	GCCGGAAGACCTTAGTTCGA	108	7
bPb-0801	morex_contig_1575963	2H	108.215						http://www.diversityarrays.com/dart-map-sequences
1_0538	morex_contig_376742	2H	109.278						Close et al. 2009
1_0707	morex_contig_57616	2H	109.278						Close et al. 2009
1_1203	morex_contig_1574532	2H	109.278						Close et al. 2009
3_0459	morex_contig_157588	2H	109.278						Close et al. 2009
bPb-0455	morex_contig_1561040	2H	109.278						http://www.diversityarrays.com/dart-map-sequences
bPb-3285	morex_contig_37548	2H	109.278						http://www.diversityarrays.com/dart-map-sequences
InDel2098	morex_contig_39548	2H	109.28	TCCAAGCCATGCTCGGTTAG	CCTTTACAAGAACTAAAGTTTTCATCG	106	9
3_1095	morex_contig_45837	2H	109.419						Close et al. 2009
1_0404	morex_contig_56069	2H	110.198						Close et al. 2009
1_0572	morex_contig_44162	2H	110.198						Close et al. 2009
1_0739	morex_contig_44162	2H	110.198						Close et al. 2009
1_0916	morex_contig_104983	2H	110.198						Close et al. 2009
2_0649	morex_contig_44162	2H	110.198						Close et al. 2009
bPb-6650	morex_contig_44162	2H	110.198						http://www.diversityarrays.com/dart-map-sequences
InDel2099	morex_contig_1580061	2H	110.2	TCTCCATGTGCTGCGATCTC	CGCTCATGGCCTGACAGTTA	76	5
bPb-1493	morex_contig_2558490	2H	111.119						http://www.diversityarrays.com/dart-map-sequences
3_1406	morex_contig_39371	2H	112.181						Close et al. 2009
3_0598	morex_contig_50724	2H	112.323						Close et al. 2009
3_1264	morex_contig_50724	2H	112.323						Close et al. 2009
bPb-1266	morex_contig_139948	2H	112.323						http://www.diversityarrays.com/dart-map-sequences
bPb-8949	morex_contig_139948	2H	112.323						http://www.diversityarrays.com/dart-map-sequences
bPb-9382	morex_contig_136407	2H	112.323						http://www.diversityarrays.com/dart-map-sequences
InDel2100	morex_contig_53021	2H	112.6	CAGGAGGTCAAACGTGTCGT	TCTCTGTTTCTGCTTGCCGT	100	12
1_0780	morex_contig_1558269	2H	112.606						Close et al. 2009
2_0295	morex_contig_42149	2H	112.606						Close et al. 2009
2_0499	morex_contig_8209	2H	112.606						Close et al. 2009
3_0881	morex_contig_66277	2H	112.606						Close et al. 2009
GBM1469	morex_contig_42149	2H	112.606						http://wheat.pw.usda.gov/
InDel2101	morex_contig_1571463	2H	113.31	GGAACGATCGCACGGATC	TGAAAACAATTCAGTGGAGTAGTT	108	10
InDel2102	morex_contig_54147	2H	113.31	TCACGTCTTTTGGAACTGAAGT	AGGACGACCCTTTGTGAAAT	100	3
1_0092	morex_contig_159520	2H	113.314						Close et al. 2009
2_0511	morex_contig_39565	2H	113.314						Close et al. 2009
2_1220	morex_contig_1562278	2H	113.314						Close et al. 2009
bPb-7160	morex_contig_2550169	2H	113.881						http://www.diversityarrays.com/dart-map-sequences
1_0109	morex_contig_8900	2H	113.952						Close et al. 2009
2_0183	morex_contig_8900	2H	113.952						Close et al. 2009
3_0152	morex_contig_61715	2H	113.952						Close et al. 2009
bPb-2490	morex_contig_8900	2H	113.952						http://www.diversityarrays.com/dart-map-sequences
2_1315	morex_contig_40382	2H	114.093						Close et al. 2009
3_0292	morex_contig_1580400	2H	114.093						Close et al. 2009
3_0636	morex_contig_46670	2H	114.093						Close et al. 2009
3_1327	morex_contig_41994	2H	114.093						Close et al. 2009
bPb-7992	morex_contig_6807	2H	114.093						http://www.diversityarrays.com/dart-map-sequences
bPb-8050	morex_contig_6807	2H	114.093						http://www.diversityarrays.com/dart-map-sequences
bPt-8117	morex_contig_6807	2H	114.093						http://www.diversityarrays.com/dart-map-sequences
3_0776	morex_contig_137011	2H	114.164						Close et al. 2009
2_0141	morex_contig_76189	2H	114.235						Close et al. 2009
3_0097	morex_contig_57360	2H	114.235						Close et al. 2009
bPb-5342	morex_contig_37468	2H	114.235						http://www.diversityarrays.com/dart-map-sequences
InDel2103	morex_contig_137075	2H	114.24	GCTGAATGACTGAGTCAGGTTG	TCCTTCCAAGACTTGATCTGCA	111	10
1_0054	morex_contig_63481	2H	114.377						Close et al. 2009
2_0480	morex_contig_42150	2H	114.377						Close et al. 2009
2_0711	morex_contig_138641	2H	114.377						Close et al. 2009
2_1459	morex_contig_63481	2H	114.377						Close et al. 2009
bPb-9458	morex_contig_40876	2H	114.377						http://www.diversityarrays.com/dart-map-sequences
2_1484	morex_contig_1561710	2H	114.66						Close et al. 2009
3_0190	morex_contig_56628	2H	114.66						Close et al. 2009
bPb-1383	morex_contig_1593059	2H	114.66						http://www.diversityarrays.com/dart-map-sequences
2_1406	morex_contig_39559	2H	114.802						Close et al. 2009
3_1100	morex_contig_39559	2H	114.802						Close et al. 2009
InDel2104	morex_contig_147606	2H	114.94	ATGAGGGTGGTCGATCAGC	GGACCCCTCGTAACCGTTTT	124	13
InDel2105	morex_contig_1559669	2H	114.94	TGATTGTTTTGACCGAGACCCT	CGATTGATGCACACAACCACA	165	33
2_1440	morex_contig_137073	2H	114.943						Close et al. 2009
EBmac0415	morex_contig_1579793	2H	114.943						http://wheat.pw.usda.gov/
1_1486	morex_contig_48553	2H	115.156						Close et al. 2009
1_1365	morex_contig_62019	2H	116.43						Close et al. 2009
1_0446	morex_contig_9253	2H	117.393						Close et al. 2009
3_0321	morex_contig_1567337	2H	117.393						Close et al. 2009
3_0695	morex_contig_50019	2H	117.393						Close et al. 2009
bPb-4805	morex_contig_1558388	2H	117.393						http://www.diversityarrays.com/dart-map-sequences
bPb-6688	morex_contig_1558388	2H	117.393						http://www.diversityarrays.com/dart-map-sequences
3_0310	morex_contig_1578776	2H	117.989						Close et al. 2009
3_0678	morex_contig_64845	2H	117.989						Close et al. 2009
bPb-1967	morex_contig_40633	2H	117.989						http://www.diversityarrays.com/dart-map-sequences
bPb-2971	morex_contig_41384	2H	117.989						http://www.diversityarrays.com/dart-map-sequences
bPb-5412	morex_contig_41384	2H	117.989						http://www.diversityarrays.com/dart-map-sequences
bPb-7124	morex_contig_40633	2H	117.989						http://www.diversityarrays.com/dart-map-sequences
GBM1437	morex_contig_64845	2H	117.989						http://wheat.pw.usda.gov/
InDel2106	morex_contig_1561621	2H	117.99	ACGTATTCATGTCGTTATGGTCTG	GCGTCACTAAATGAAGGCTGG	160	8
3_0041	morex_contig_43198	2H	118.343						Close et al. 2009
InDel2107	morex_contig_1565314	2H	118.69	GAAGAATGCAGGCAGTTGGC	TCAACCAAGAGAGGTGCACG	112	19
InDel2108	morex_contig_143702	2H	118.69	TGCAGGCGGGAAAATATCGT	ACTGAAACTGCGAGGGCTTT	121	7	#
3_1268	morex_contig_61160	2H	118.697						Close et al. 2009
HVM54	morex_contig_47703	2H	118.697						http://wheat.pw.usda.gov/
InDel2109	morex_contig_245253	2H	118.7	TATGAGGATACGCGGACTGT	CAATCTCTCACACAACCGCG	124	4
InDel2110	morex_contig_47703	2H	118.7	AAAGGCCTGGTATCCCTCCT	TCGCCGAAGACACAAAAACA	90	3
1_0065	morex_contig_51624	2H	119.331						Close et al. 2009
2_0122	morex_contig_51624	2H	119.331						Close et al. 2009
2_0809	morex_contig_240206	2H	119.759						Close et al. 2009
2_1125	morex_contig_51702	2H	119.759						Close et al. 2009
2_1336	morex_contig_168812	2H	119.759						Close et al. 2009
bPb-5755	morex_contig_47708	2H	119.759						http://www.diversityarrays.com/dart-map-sequences
InDel2111	morex_contig_38347	2H	119.76	AAAACTTTCCCATCGGCAGC	AATTCCCTTCCTGCCACCTG	113	23
InDel2112	morex_contig_2549613	2H	120.04	TGAACAACGGTTGGTGGTTG	ACAGCACTTGAACAGATGGT	150	7
InDel2113	morex_contig_367550	2H	120.04	TGGTGATGCCATCGGTTGAT	CGTATTCAGACCACACCGCA	126	3
1_0164	morex_contig_38845	2H	120.042						Close et al. 2009
1_0304	morex_contig_51714	2H	120.042						Close et al. 2009
1_0472	morex_contig_1559679	2H	120.042						Close et al. 2009
1_0656	morex_contig_42120	2H	120.042						Close et al. 2009
2_0366	morex_contig_42120	2H	120.042						Close et al. 2009
2_1088	morex_contig_50474	2H	120.042						Close et al. 2009
3_0690	morex_contig_51714	2H	120.042						Close et al. 2009
3_0942	morex_contig_38845	2H	120.042						Close et al. 2009
3_0943	morex_contig_38845	2H	120.042						Close et al. 2009
bPb-3858	morex_contig_1559679	2H	120.042						http://www.diversityarrays.com/dart-map-sequences
1_0133	morex_contig_56583	2H	120.68						Close et al. 2009
2_0215	morex_contig_56583	2H	120.68						Close et al. 2009
bPb-3536	morex_contig_77469	2H	120.68						http://www.diversityarrays.com/dart-map-sequences
3_0248	morex_contig_353317	2H	122.565						Close et al. 2009
InDel2114	morex_contig_37017	2H	123.65	GGCGATACACCTTGAGACGA	CGGCGGTGGAAATGAAAACA	135	4
3_0351	morex_contig_37017	2H	123.654						Close et al. 2009
2_0517	morex_contig_2548448	2H	123.938						Close et al. 2009
bPb-0239	morex_contig_1583654	2H	125.212						http://www.diversityarrays.com/dart-map-sequences
InDel2115	morex_contig_244538	2H	125.35	GCCCGCTCGAACCAAATACT	CATAGGCAGAGTAGCGGACG	121	7
InDel2116	morex_contig_45966	2H	125.35	CTGTCCAAGGCATCCCTCTG	ACTTATGAGGGGCACGAAGG	67	7
InDel2117	morex_contig_132340	2H	125.35	CATGTTGTCTCGGCCAACTG	TTAGTCGATGTGCAACTCCT	113	3	#
1_0376	morex_contig_1559535	2H	125.354						Close et al. 2009
1_0579	morex_contig_43466	2H	125.354						Close et al. 2009
2_1045	morex_contig_1559535	2H	125.354						Close et al. 2009
3_0106	morex_contig_309536	2H	125.354						Close et al. 2009
InDel2118	morex_contig_46550	2H	125.84	ATGTGCCACATAACCGTCGT	GCCTCATGAGATGTCAGCGA	126	14	#
1_1227	morex_contig_38530	2H	125.85						Close et al. 2009
InDel2119	morex_contig_41094	2H	126.77	AACGGTTACGGGACAACACA	TCCTATGAATCAAAGGACCAACGT	130	4
InDel2120	morex_contig_2552553	2H	126.77	AGACAAACGTCACCGAGCTT	CAGACACTCCACGAGGAACC	117	9
2_1295	morex_contig_75172	2H	126.771						Close et al. 2009
bPb-0659	morex_contig_1574931	2H	126.771						http://www.diversityarrays.com/dart-map-sequences
bPb-2322	morex_contig_1574931	2H	126.771						http://www.diversityarrays.com/dart-map-sequences
bPb-3165	morex_contig_1574931	2H	126.771						http://www.diversityarrays.com/dart-map-sequences
bPb-4997	morex_contig_41094	2H	126.771						http://www.diversityarrays.com/dart-map-sequences
bPb-6012	morex_contig_1574931	2H	126.771						http://www.diversityarrays.com/dart-map-sequences
bPb-7723	morex_contig_1574931	2H	126.771						http://www.diversityarrays.com/dart-map-sequences
bPb-7816	morex_contig_1574931	2H	126.771						http://www.diversityarrays.com/dart-map-sequences
bPb-8104	morex_contig_41094	2H	126.771						http://www.diversityarrays.com/dart-map-sequences
bPb-8173	morex_contig_1574931	2H	126.771						http://www.diversityarrays.com/dart-map-sequences
InDel2121	morex_contig_139573	2H	127.05	GCCCTCGCACATACCATCAT	CACGTGTGTCACAACTCACA	140	25
2_0715	morex_contig_1591802	2H	127.054						Close et al. 2009
bPb-0326	morex_contig_41566	2H	127.054						http://www.diversityarrays.com/dart-map-sequences
bPb-0775	morex_contig_2551718	2H	127.054						http://www.diversityarrays.com/dart-map-sequences
bPb-1066	morex_contig_41566	2H	127.054						http://www.diversityarrays.com/dart-map-sequences
bPb-1154	morex_contig_2551718	2H	127.054						http://www.diversityarrays.com/dart-map-sequences
bPb-2016	morex_contig_41566	2H	127.054						http://www.diversityarrays.com/dart-map-sequences
bPb-4094	morex_contig_41566	2H	127.054						http://www.diversityarrays.com/dart-map-sequences
bPb-4228	morex_contig_2551718	2H	127.054						http://www.diversityarrays.com/dart-map-sequences
bPb-4768	morex_contig_41566	2H	127.054						http://www.diversityarrays.com/dart-map-sequences
bPb-6047	morex_contig_41566	2H	127.054						http://www.diversityarrays.com/dart-map-sequences
bPb-9800	morex_contig_39522	2H	127.054						http://www.diversityarrays.com/dart-map-sequences
GBM1498	morex_contig_95849	2H	127.054						http://wheat.pw.usda.gov/
3_0174	morex_contig_53919	2H	127.195						Close et al. 2009
bPb-8008	morex_contig_2548696	2H	127.195						http://www.diversityarrays.com/dart-map-sequences
bPt-0914	morex_contig_2548696	2H	127.195						http://www.diversityarrays.com/dart-map-sequences
InDel2122	morex_contig_1568762	2H	127.2	TGCTGCTCAACGTCTCAACT	GTACTTTTCTTTGCGGCCGG	100	15
2_1142	morex_contig_2565037	2H	127.266						Close et al. 2009
bPb-3006	morex_contig_2559354	2H	127.266						http://www.diversityarrays.com/dart-map-sequences
1_1362	morex_contig_2547684	2H	128.293						Close et al. 2009
InDel2123	morex_contig_62695	2H	128.34	GCCACCTGTCGTCTATCCAG	GGAGACGGCTTTTCCTGCT	93	15	#
3_0341	morex_contig_5652	2H	129.32						Close et al. 2009
2_0590	morex_contig_46527	2H	129.745						Close et al. 2009
InDel2124	morex_contig_1558782	2H	129.81	ACTGCTGTTGTGGATTCACTCA	ATGAACTACTCCCTCCGTTC	161	58
InDel2125	morex_contig_1558782	2H	129.81	TGGGATATGGTGATTGTCTGGT	GCACCGGAGAATGTTGTTGG	113	4
1_0709	morex_contig_136106	2H	129.816						Close et al. 2009
2_1181	morex_contig_1558782	2H	129.816						Close et al. 2009
bPb-5675	morex_contig_7120	2H	129.816						http://www.diversityarrays.com/dart-map-sequences
InDel2126	morex_contig_73244	2H	130.06	ACGTACGCAAACGACATGTG	CAGCTGCAAACTGGATCTT	100	4
InDel2127	morex_contig_41978	2H	130.31	CCGAGCTGCCAACCCATATT	AATGCCGGTGACTATACGGG	139	3
InDel2128	morex_contig_41978	2H	130.31	GTCGCCATAGTCCCGACAAA	AGGGTAATTAGGTCAATGGTTCT	137	18
1_0246	morex_contig_85383	2H	130.312						Close et al. 2009
1_0389	morex_contig_50489	2H	130.312						Close et al. 2009
2_0313	morex_contig_85383	2H	130.312						Close et al. 2009
3_0352	morex_contig_272351	2H	130.312						Close et al. 2009
1_0245	morex_contig_74011	2H	131.02						Close et al. 2009
2_0312	morex_contig_74011	2H	131.02						Close et al. 2009
InDel2129	morex_contig_43288	2H	131.63	GGACGCGGTAAAGGATGGAT	CGAAGTCGACGGGAGAAGAG	109	12	#
bPb-9199	morex_contig_39290	2H	131.87						http://www.diversityarrays.com/dart-map-sequences
InDel2130	morex_contig_80089	2H	132.15	TGTTCTTTGGATGATGAATGTTT	TGATCCTCGTAGCACTCATCC	146	5
1_0625	morex_contig_135387	2H	132.153						Close et al. 2009
1_0826	morex_contig_63975	2H	132.153						Close et al. 2009
2_0027	morex_contig_1562107	2H	132.153						Close et al. 2009
2_0494	morex_contig_1562107	2H	132.153						Close et al. 2009
3_1209	morex_contig_39202	2H	132.153						Close et al. 2009
3_1461	morex_contig_86963	2H	132.153						Close et al. 2009
1_0623	morex_contig_93981	2H	132.578						Close et al. 2009
1_1167	morex_contig_65180	2H	132.578						Close et al. 2009
1_1262	morex_contig_1561585	2H	132.578						Close et al. 2009
3_0914	morex_contig_65180	2H	132.578						Close et al. 2009
3_1470	morex_contig_38442	2H	132.578						Close et al. 2009
bPb-2587	morex_contig_49461	2H	132.578						http://www.diversityarrays.com/dart-map-sequences
bPb-5203	morex_contig_49461	2H	132.578						http://www.diversityarrays.com/dart-map-sequences
bPb-7211	morex_contig_1561585	2H	132.578						http://www.diversityarrays.com/dart-map-sequences
bPb-7841	morex_contig_49461	2H	132.578						http://www.diversityarrays.com/dart-map-sequences
InDel2131	morex_contig_139739	2H	132.58	TTGCCAGTCTCCCGATTCAA	GCTGGCTCTGACGCACTAAA	114	22
1_0566	morex_contig_43015	2H	133.286						Close et al. 2009
InDel2132	morex_contig_43015	2H	133.29	ACGGCAGAACGTCCTCGG	CCGATGAGCACTAGTCGGAC	111	7
InDel2133	morex_contig_43015	2H	133.29	CCCCTCGTTGCACATGGT	GTTGTGGTTGTGTGCTGCAA	131	38
InDel2134	morex_contig_43015	2H	133.29	TTGCTTGTGGTTTCGACGTG	CTTTACGCACGCCAACACG	97	6
bPb-1815	morex_contig_48234	2H	134.986						http://www.diversityarrays.com/dart-map-sequences
InDel2135	morex_contig_66943	2H	134.99	CGAACACTACCACCGGATCA	GCCGTCAGTGTTGGTTCAGA	123	5
InDel2136	morex_contig_48234	2H	134.99	GGCGTTCCTTGGCTATGAGT	CCCGCCACACTTCATTTTCG	96	7
InDel2137	morex_contig_48234	2H	134.99	CGCAACGTGTAGTCAAACGG	GGTTATCCGGAGTCGACTGAC	139	9
1_0551	morex_contig_176268	2H	135.34						Close et al. 2009
bPb-0942	morex_contig_2548243	2H	135.34						http://www.diversityarrays.com/dart-map-sequences
InDel2138	morex_contig_176268	2H	135.34	TCGTTTGGATCGACCGCTTT	AAAAATGGACGCATCACCGA	73	4
1_0315	morex_contig_39762	2H	135.482						Close et al. 2009
InDel2139	morex_contig_1580288	2H	135.62	CACCATGACACCATCTGCCT	ACAACCAACAAGCATGTGGC	203	98
1_0448	morex_contig_41202	2H	135.623						Close et al. 2009
2_0518	morex_contig_41202	2H	135.623						Close et al. 2009
bPb-5021	morex_contig_1572096	2H	135.623						http://www.diversityarrays.com/dart-map-sequences
1_0447	morex_contig_1628420	2H	135.694						Close et al. 2009
1_0181	morex_contig_113977	2H	135.765						Close et al. 2009
1_0487	morex_contig_50448	2H	135.765						Close et al. 2009
1_0714	morex_contig_1561477	2H	135.765						Close et al. 2009
1_0766	morex_contig_41935	2H	135.765						Close et al. 2009
1_1023	morex_contig_5743	2H	135.765						Close et al. 2009
1_1368	morex_contig_44092	2H	135.765						Close et al. 2009
2_1127	morex_contig_1564499	2H	135.765						Close et al. 2009
2_1250	morex_contig_1564273	2H	135.765						Close et al. 2009
bPb-4459	morex_contig_44077	2H	135.765						http://www.diversityarrays.com/dart-map-sequences
bPb-7019	morex_contig_44077	2H	135.765						http://www.diversityarrays.com/dart-map-sequences
1_0950	morex_contig_48570	2H	136.048						Close et al. 2009
bPb-5460	morex_contig_2551998	2H	136.048						http://www.diversityarrays.com/dart-map-sequences
1_1282	morex_contig_5987	2H	136.402						Close et al. 2009
1_1380	morex_contig_66029	2H	136.402						Close et al. 2009
2_0727	morex_contig_160672	2H	136.402						Close et al. 2009
2_0994	morex_contig_64607	2H	136.402						Close et al. 2009
GBM1462	morex_contig_160672	2H	136.402						http://wheat.pw.usda.gov/
bPb-0303	morex_contig_1569597	2H	136.969						http://www.diversityarrays.com/dart-map-sequences
bPb-6169	morex_contig_1569597	2H	136.969						http://www.diversityarrays.com/dart-map-sequences
bPb-7208	morex_contig_1569597	2H	136.969						http://www.diversityarrays.com/dart-map-sequences
bPb-8124	morex_contig_1569597	2H	136.969						http://www.diversityarrays.com/dart-map-sequences
bPb-1593	morex_contig_383634	2H	137.427						http://www.diversityarrays.com/dart-map-sequences
2_1451	morex_contig_58789	2H	138.173						Close et al. 2009
2_0293	morex_contig_84476	2H	138.456						Close et al. 2009
1_1383	morex_contig_106745	2H	138.598						Close et al. 2009
2_0943	morex_contig_39404	2H	138.598						Close et al. 2009
2_1346	morex_contig_275606	2H	138.598						Close et al. 2009
bPb-0222	morex_contig_1568600	2H	138.598						http://www.diversityarrays.com/dart-map-sequences
InDel2140	morex_contig_62990	2H	138.6	AAATCACCGGGTGGGCAAAA	CTCTCTCGCATGCACAGGAG	112	23
InDel2141	morex_contig_276884	2H	138.6	TGCCTTTTCTGTCTTCGGCT	GCTGGGAGATCAACACCGTA	293	96
1_0770	morex_contig_7956	2H	139.259						Close et al. 2009
GBM1475	morex_contig_7956	2H	139.259						http://wheat.pw.usda.gov/
2_1299	morex_contig_43637	2H	139.589						Close et al. 2009
3_0805	morex_contig_245159	2H	139.589						Close et al. 2009
2_1090	morex_contig_2547458	2H	139.873						Close et al. 2009
InDel2142	morex_contig_2547458	2H	139.88	CACGCACGCACAAACTGC	ATCACCTGCTGCCCTTCATC	104	3
2_1436	morex_contig_8778	2H	140.652						Close et al. 2009
3_0822	morex_contig_1562310	2H	140.793						Close et al. 2009
3_0823	morex_contig_1562310	2H	140.793						Close et al. 2009
1_0791	morex_contig_101119	2H	140.935						Close et al. 2009
2_0814	morex_contig_136074	2H	141.076						Close et al. 2009
3_1128	morex_contig_39957	2H	141.076						Close et al. 2009
3_1527	morex_contig_1764906	2H	141.076						Close et al. 2009
InDel2143	morex_contig_135215	2H	141.5	CGCACATAAAATCGGATGCT	GTCGATGACAGAGGAGCCAC	131	13
bPb-4443	morex_contig_104818	2H	141.501						http://www.diversityarrays.com/dart-map-sequences
2_0706	morex_contig_158087	2H	141.572						Close et al. 2009
1_0604	morex_contig_2552817	2H	141.643						Close et al. 2009
3_1506	morex_contig_1771819	2H	141.643						Close et al. 2009
bPb-1051	morex_contig_442188	2H	141.643						http://www.diversityarrays.com/dart-map-sequences
bPb-4136	morex_contig_1771819	2H	141.643						http://www.diversityarrays.com/dart-map-sequences
bPb-5332	morex_contig_47733	2H	141.643						http://www.diversityarrays.com/dart-map-sequences
Bmag0749	morex_contig_49337	2H	141.643						http://wheat.pw.usda.gov/
1_0072	morex_contig_53846	2H	141.785						Close et al. 2009
3_1494	morex_contig_53846	2H	141.785						Close et al. 2009
bPb-3395	morex_contig_43982	2H	141.785						http://www.diversityarrays.com/dart-map-sequences
bPb-8269	morex_contig_6586	2H	141.785						http://www.diversityarrays.com/dart-map-sequences
bPb-9870	morex_contig_65331	2H	141.785						http://www.diversityarrays.com/dart-map-sequences
InDel2144	morex_contig_160607	2H	141.92	GGCAAATGCTTGACGAAGTGT	AGGTGCTCTGTTTCCCATGA	110	8
3_0349	morex_contig_113832	2H	141.926						Close et al. 2009
InDel2145	morex_contig_1560652	2H	142.63	GATGGACTCGACCAAGGACC	GAATTCTCTCAGGAGGGGCG	117	8
1_0937	morex_contig_2552114	2H	142.635						Close et al. 2009
3_1300	morex_contig_51188	2H	142.635						Close et al. 2009
bPb-0299	morex_contig_1573400	2H	142.635						http://www.diversityarrays.com/dart-map-sequences
bPb-1510	morex_contig_51188	2H	142.635						http://www.diversityarrays.com/dart-map-sequences
bPb-3698	morex_contig_51188	2H	142.635						http://www.diversityarrays.com/dart-map-sequences
bPt-0572	morex_contig_1573400	2H	142.635						http://www.diversityarrays.com/dart-map-sequences
InDel2146	morex_contig_1560956	2H	143.13	AACATGCATGCAAACCACCG	ATGAGGTCAAGTTGGGGCAG	117	4
2_0561	morex_contig_274895	2H	143.13						Close et al. 2009
2_0957	morex_contig_45510	2H	143.13						Close et al. 2009
2_1371	morex_contig_45510	2H	143.13						Close et al. 2009
2_1099	morex_contig_1562165	2H	144.122						Close et al. 2009
bPb-8240	morex_contig_50963	2H	144.122						http://www.diversityarrays.com/dart-map-sequences
3_1180	morex_contig_1573372	2H	144.193						Close et al. 2009
bPb-3533	morex_contig_274757	2H	144.193						http://www.diversityarrays.com/dart-map-sequences
InDel2147	morex_contig_122494	2H	144.26	TGGTCGTCCGTCATGAAGTT	TTTTTACATGGACCGGGCCA	119	44
InDel2148	morex_contig_169655	2H	144.26	CCGATTACTCGCGTACGACA	GTTTCCCGTCACAAGAACGC	121	30
1_0329	morex_contig_157423	2H	144.263						Close et al. 2009
2_0950	morex_contig_135277	2H	144.263						Close et al. 2009
2_1453	morex_contig_139009	2H	144.263						Close et al. 2009
bPb-2588	morex_contig_156709	2H	144.263						http://www.diversityarrays.com/dart-map-sequences
bPb-9587	morex_contig_156709	2H	144.263						http://www.diversityarrays.com/dart-map-sequences
InDel2149	morex_contig_135279	2H	144.263	ACTCCTACTGTACTCCCAGTT	ATCGCGCGGTAATTTTTACT	117	3
InDel2150	morex_contig_139009	2H	144.263	GTGTCCAGCATTTTCAGCAGG	AGAAGAATTCATCAGCTGCTGT	115	11
InDel2151	morex_contig_135279	2H	144.263	TGTTCCTCATGACTGTTGGT	TGAGTTGCATGACCTAATGTGTG	85	3
3_0784	morex_contig_268225	2H	145.563						Close et al. 2009
bPb-3993	morex_contig_161944	2H	145.563						http://www.diversityarrays.com/dart-map-sequences
3_0240	morex_contig_42598	2H	146.105						Close et al. 2009
3_0586	morex_contig_41725	2H	146.246						Close et al. 2009
[truncated: 4,979 more rows]
